# Supplementary material for: High-throughput SuperSAGE for gene expression analysis of Nicotiana tabacum–Rhizoctonia solani interaction
Source: BMC Res Notes. 2017 Nov 21;10:603. doi: 10.1186/s13104-017-2934-9 (PMC5697063; doi:10.1186/s13104-017-2934-9)
Supplement: Supplementary file 1 — Additional file 1. List of differentially expressed UniTags with GO categorization. List of differentially up and down regulated unitags. [file 13104_2017_2934_MOESM1_ESM.xlsx]

## Sheet: Blast2GO
List of differentially expressed Unitags with GO categorization
Seq. Name	Seq. Description	Seq. Length	#Hits	min. eValue	mean Similarity	GOs	Enzyme Codes	InterProScan
gi|190139222|Tag_31142|Tag_72398	(1-4)-beta-mannan endohydrolase	608	20	2.73156e-45	0.742	F:hydrolase activity, hydrolyzing O-glycosyl compounds; C:endomembrane system; P:carbohydrate metabolic process; C:cytoplasmic membrane-bounded vesicle; F:cation binding	EC:3.2.1.0
gi|156639036|Tag_78781	1 (arabidopsis thaliana polyprenyltransferase 1) 4-hydroxybenzoate nonaprenyltransferase	554	20	7.98748e-21	0.815	P:embryonic development; F:4-hydroxybenzoate nonaprenyltransferase activity; P:ubiquinone biosynthetic process; C:integral to membrane; C:mitochondrion	EC:2.5.1.39
gi|156698945|Tag_97	10 kda secreted protein	522	20	1.44314e-31	0.756
gi|190724591|Tag_74168	10-formyltetrahydrofolate synthetase	906	20	1.37751e-129	0.9075	F:copper ion binding; F:methylenetetrahydrofolate dehydrogenase (NADP+) activity; P:folic acid and derivative biosynthetic process; F:methenyltetrahydrofolate cyclohydrolase activity; P:one-carbon metabolic process; F:ATP binding; F:formate-tetrahydrofolate ligase activity; C:chloroplast; P:response to cadmium ion; C:plasma membrane; C:apoplast	EC:1.5.1.5; EC:3.5.4.9; EC:6.3.4.3
gi|52834885|Tag_4880|Tag_8477	10kd chaperonin	533	20	9.02398e-16	0.898	F:copper ion binding; F:calmodulin binding; C:mitochondrion; P:protein folding; F:chaperone binding; P:response to cold; C:chloroplast envelope; P:response to heat; F:ATP binding; C:chloroplast thylakoid membrane; C:chloroplast stroma; P:response to cadmium ion; C:apoplast
gi|92011591|Tag_19322|Tag_38671	120 kda pistil extensin-like protein	891	20	1.18636e-77	0.694	C:endomembrane system; F:molecular_function; F:structural constituent of cell wall; P:biological_process
gi|76868669|Tag_19084|Tag_21003|Tag_41681	12-oxophytodienoate reductase	772	20	5.61834e-136	0.894	P:jasmonic acid biosynthetic process; P:response to wounding; C:peroxisome; F:obs2-oxophytodienoate reductase activity; F:FMN binding; P:response to ozone; P:oxidation reduction; P:response to fungus	EC:1.3.1.42
gi|76869121|Tag_38086	12-oxophytodienoate reductase opr2	815	20	2.3013e-122	0.9155	P:jasmonic acid biosynthetic process; P:response to wounding; F:obs2-oxophytodienoate reductase activity; F:FMN binding	EC:1.3.1.42
gi|52836141|Tag_57|Tag_50155	14 kda proline-rich protein	478	20	1.30837e-28	0.85	P:multidimensional cell growth; P:root epidermal cell differentiation; P:regulation of carbohydrate biosynthetic process; P:response to water deprivation; P:response to salt stress; P:response to cytokinin stimulus; F:lipid binding; P:response to heat; P:lipid transport; F:protein binding; C:endomembrane system; P:lignin biosynthetic process; F:chitinase activity; P:regulation of salicylic acid m…	EC:3.2.1.14
gi|92012398|Tag_77873	14-3-3 protein	922	20	3.25737e-142	0.961	F:protein domain specific binding
gi|156638861|Tag_42328|Tag_64130	18s pre-ribosomal assembly protein gar2-related	523	20	4.36537e-12	0.7885	C:plasma membrane
gi|94325408|Tag_50451	1-acyl-sn-glycerol-3-phosphate acyltransferase	954	20	1.35321e-130	0.859	C:endoplasmic reticulum membrane; P:phospholipid biosynthetic process; F:obs-acylglycerol-3-phosphate O-acyltransferase activity; C:integral to membrane	EC:2.3.1.51
gi|92011134|Tag_2868	1-aminocyclopropane-1-carboxylate oxidase	895	20	1.87528e-131	0.854	F:metal ion binding; P:ethylene biosynthetic process; P:ripening; F:L-ascorbic acid binding; F:obs-aminocyclopropane-1-carboxylate oxidase activity; P:oxidation reduction	EC:1.14.17.4
gi|123220555|Tag_33114|Tag_80537	1-aminocyclopropane-1-carboxylate synthase	794	20	4.54968e-120	0.9115	F:transferase activity, transferring nitrogenous groups; F:pyridoxal phosphate binding; P:biosynthetic process; F:obs-aminocyclopropane-1-carboxylate synthase activity	EC:4.4.1.14
gi|83421956|Tag_73964|Tag_89201	1-aminocyclopropane-1-carboxylic acid oxidase	666	20	1.07876e-43	0.8055	F:metal ion binding; P:ethylene biosynthetic process; P:ripening; F:L-ascorbic acid binding; F:obs-aminocyclopropane-1-carboxylate oxidase activity; P:oxidation reduction	EC:1.14.17.4
gi|92019109|Tag_3679	1-deoxy-d-xylulose 5-phosphate reductoisomerase	283	20	1.94533e-16	0.8795	F:obs-deoxy-D-xylulose-5-phosphate reductoisomerase activity; F:metal ion binding; P:terpenoid biosynthetic process; F:isomerase activity; C:chloroplast; P:oxidation reduction	EC:1.1.1.267
gi|76869035|Tag_8086	1-deoxy-d-xylulose 5-phosphate synthase	870	20	3.04586e-123	0.953	F:oxidoreductase activity, acting on the aldehyde or oxo group of donors, disulfide as acceptor; F:obs-deoxy-D-xylulose-5-phosphate synthase activity; P:terpenoid biosynthetic process; C:chloroplast; P:thiamin biosynthetic process	EC:1.2.4.0; EC:2.2.1.7
gi|94330483|Tag_82788	1-o-acylglucose:anthocyanin-o-acyltransferase- like protein	788	20	2.624e-51	0.7015	F:serine-type carboxypeptidase activity; P:proteolysis	EC:3.4.16.0
gi|94329646|Tag_54176	1-phosphatidylinositol- -bisphosphate	556	20	2.45436e-62	0.8835	F:signal transducer activity; P:signal transduction; F:calcium ion binding; P:lipid metabolic process; F:phosphoinositide phospholipase C activity	EC:3.1.4.11
gi|123225336|Tag_36256|Tag_40543	1-phosphatidylinositol-4-phosphate 5-	808	20	1.8037e-79	0.6685	C:plastid
gi|94323875|Tag_9504	20s proteasome beta subunit	787	20	7.80216e-64	0.8935	C:cytoplasm; C:proteasome core complex; P:response to cadmium ion; P:ubiquitin-dependent protein catabolic process; C:nucleus; F:threonine-type endopeptidase activity	EC:3.4.25.0
gi|92035677|Tag_3119|Tag_5168|Tag_31713	20s proteasome beta subunit 5	358	20	9.40789e-35	0.8855	P:ubiquitin-dependent protein catabolic process; C:proteasome core complex
gi|92011477|Tag_17439|Tag_79739	20s proteasome beta subunit pbb2	922	20	1.05029e-132	0.925	C:cytoplasm; C:proteasome core complex; P:ubiquitin-dependent protein catabolic process; C:nucleus; F:threonine-type endopeptidase activity	EC:3.4.25.0
gi|92034702|Tag_25550	20s proteasome beta subunit pbg1	936	20	1.54851e-123	0.8985	C:cytosolic ribosome; C:proteasome core complex; P:response to cadmium ion; P:ubiquitin-dependent protein catabolic process; F:threonine-type endopeptidase activity; P:response to salt stress	EC:3.4.25.0
gi|52833452|Tag_49220	20s proteasome subunit pae1	525	20	1.43217e-18	0.939	C:cytosolic ribosome; C:proteasome core complex, alpha-subunit complex; P:response to cadmium ion; C:plasma membrane; P:ubiquitin-dependent protein catabolic process; C:nucleus; F:threonine-type endopeptidase activity	EC:3.4.25.0
gi|92035844|Tag_46449	20s proteasome subunit paf1	957	20	1.23077e-131	0.9185	C:cytoplasm; C:proteasome core complex, alpha-subunit complex; P:response to arsenic; C:plasma membrane; P:ubiquitin-dependent protein catabolic process; C:nucleus; F:threonine-type endopeptidase activity	EC:3.4.25.0
gi|83421771|Tag_24927	21 kda protein	563	20	1.20622e-51	0.836	F:pectinesterase activity; C:endomembrane system; F:heme binding; F:monooxygenase activity; F:electron carrier activity; P:oxidation reduction; F:pectinesterase inhibitor activity	EC:3.1.1.11
gi|117300901|Tag_74850	21 kda trypsin inhibitor	594	20	2.23479e-25	0.5295	F:endopeptidase inhibitor activity
gi|32878019|Tag_25163|Tag_45466	23s ribosomal rna	717	20	1.04517e-21	0.6225
gi|92035898|Tag_3889	24 kda seed maturation protein	477	20	3.57961e-10	0.8765	C:cytoplasmic membrane-bounded vesicle; C:endoplasmic reticulum
gi|94323991|Tag_12724|Tag_27569	24-sterol c-methyltransferase	871	20	7.95986e-148	0.925	P:multidimensional cell growth; P:xylem and phloem pattern formation; P:negative regulation of DNA endoreduplication; F:24-methylenesterol C-methyltransferase activity; C:endoplasmic reticulum; P:sterol biosynthetic process	EC:2.1.1.143
gi|92011103|Tag_54052	24-sterol c-methyltransferase	933	20	5.04259e-175	0.91	P:multidimensional cell growth; P:negative regulation of transcription factor activity; P:heat acclimation; F:sterol 24-C-methyltransferase activity; P:xylem and phloem pattern formation; P:negative regulation of DNA endoreduplication; F:protein binding; F:24-methylenesterol C-methyltransferase activity; C:endoplasmic reticulum; C:nucleus; P:sterol biosynthetic process	EC:2.1.1.41; EC:2.1.1.143
gi|224706696|Tag_9094|Tag_35438	26 proteasome complex subunit	567	14	2.11802e-11	0.892857	F:molecular_function; C:proteasome complex; P:biological_process; F:protein binding; C:cellular_component		IPR007834
gi|156706589|Tag_24894	26s non-atpase regulatory subunit	519	20	9.37751e-60	0.846	C:proteasome regulatory particle, lid subcomplex; P:ubiquitin-dependent protein catabolic process; C:nucleus; P:response to salt stress
gi|83420805|Tag_32933	26s protease regulatory	556	20	1.30141e-63	0.984	P:proteasomal ubiquitin-dependent protein catabolic process; F:peptidase activity; C:proteasome regulatory particle, base subcomplex; P:response to misfolded protein; P:meristem structural organization; P:leaf morphogenesis; P:proteasome core complex assembly; P:response to heat; F:ATP binding; F:microtubule-severing ATPase activity; P:root cap development; P:meristem growth; P:response to cadmiu…	EC:3.6.4.3
gi|156680124|Tag_76384	26s protease regulatory subunit	549	20	9.89489e-40	0.999	C:cytoplasm; F:peptidase activity; P:protein catabolic process; F:ATP binding; F:microtubule-severing ATPase activity	EC:3.6.4.3
gi|92027309|Tag_60498	26s protease regulatory subunit 6b	766	20	3.51758e-82	0.9855	F:peptidase activity; C:cell wall; P:ubiquitin-dependent protein catabolic process; P:blue light signaling pathway; F:signal transducer activity; C:proteasome regulatory particle, base subcomplex; P:phototropism; F:ATP binding; F:microtubule-severing ATPase activity; F:protein binding; C:cytoplasm; C:nucleus; C:plasma membrane	EC:3.6.4.3
gi|190844750|Tag_30299	26s proteasome aaa-atpase subunit rpt5a	677	20	4.11262e-70	0.992	C:cytoplasm; P:embryo sac development; P:pollen development; C:proteasome regulatory particle, base subcomplex; F:ATPase activity; P:ubiquitin-dependent protein catabolic process; P:proteasomal protein catabolic process; F:ATP binding; C:nucleus; F:calmodulin binding		IPR003959; IPR003960; G3DSA:1.10.8.60 (GENE3D), G3DSA:3.40.50.300 (GENE3D), PTHR23073 (PANTHER), PTHR23073:SF7 (PANTHER), SSF52540 (SUPERFAMILY)
gi|92014318|Tag_46229	26s proteasome aaa-atpase subunit rpt5a	754	20	3.15963e-104	0.862	C:cytoplasm; P:embryo sac development; P:pollen development; F:peptidase activity; C:proteasome regulatory particle, base subcomplex; P:ubiquitin-dependent protein catabolic process; P:proteasomal protein catabolic process; F:ATP binding; F:microtubule-severing ATPase activity; C:nucleus; F:calmodulin binding	EC:3.6.4.3
gi|76869569|Tag_85599	26s proteasome atpase subunit	902	20	2.39996e-150	0.9845	C:cytoplasm; F:peptidase activity; C:proteasome regulatory particle, base subcomplex; C:plasma membrane; P:ubiquitin-dependent protein catabolic process; F:ATP binding; F:microtubule-severing ATPase activity; C:nucleus	EC:3.6.4.3
gi|83418614|Tag_63669	26s proteasome non-atpase regulatory	811	20	2.1319e-104	0.928	C:proteasome complex
gi|83421749|Tag_6002	26s proteasome non-atpase regulatory subunit 13	725	20	8.10087e-78	0.927	C:proteasome regulatory particle, lid subcomplex; P:ubiquitin-dependent protein catabolic process; C:nucleus
gi|92011142|Tag_4337	26s proteasome non-atpase regulatory subunit 14	863	20	2.3706e-136	0.891	C:proteasome regulatory particle, lid subcomplex; P:ubiquitin-dependent protein catabolic process; C:nucleus; P:response to salt stress
gi|190806926|Tag_12991	26s proteasome non-atpase regulatory subunit 3	730	20	6.68886e-80	0.962	P:regulation of protein catabolic process; C:proteasome complex; C:nucleus; F:enzyme regulator activity; C:plastid		IPR000717; IPR011991; IPR013586; PTHR10758 (PANTHER), SSF46785 (SUPERFAMILY)
gi|156684627|Tag_20100	26s proteasome non-atpase regulatory subunit 6	565	20	3.61504e-64	0.944	C:proteasome regulatory particle, lid subcomplex; C:plasma membrane; F:protein binding; P:ubiquitin-dependent protein catabolic process; C:nucleus
gi|76866613|Tag_16964	26s proteasome non-atpase regulatory subunit 8	836	20	1.57265e-113	0.8275	P:proteasomal ubiquitin-dependent protein catabolic process; F:peptidase activity; P:proteasome assembly; P:response to cytokinin stimulus; P:response to misfolded protein; C:chloroplast envelope; P:flower development; P:skotomorphogenesis; P:response to heat; P:response to auxin stimulus; P:regulation of anthocyanin biosynthetic process; F:protein binding; C:proteasome regulatory particle, lid s…
gi|32890495|Tag_7612	26s proteasome non-atpase regulatory subunit 9	514	20	1.65416e-13	0.7805	P:intracellular signaling pathway; C:proteasome regulatory particle
gi|94330570|Tag_16370|Tag_25614|Tag_81731	26s proteasome regulatory particle triple-a atpase subunit4	744	20	1.2157e-84	0.9995	C:cytoplasm; F:peptidase activity; P:protein catabolic process; F:ATP binding; F:microtubule-severing ATPase activity	EC:3.6.4.3
gi|190787184|Tag_18954|Tag_19056	26s proteasome regulatory particle triple-a atpase subunit5a	765	20	1.46423e-112	0.9945	C:cytoplasm; P:embryo sac development; P:pollen development; C:proteasome regulatory particle, base subcomplex; F:ATPase activity; P:ubiquitin-dependent protein catabolic process; P:proteasomal protein catabolic process; F:ATP binding; C:nucleus; F:calmodulin binding		IPR003593; IPR003959; IPR003960; G3DSA:1.10.8.60 (GENE3D), G3DSA:3.40.50.300 (GENE3D), PTHR23073 (PANTHER), PTHR23073:SF7 (PANTHER), SSF52540 (SUPERFAMILY)
gi|83419124|Tag_56614	26s proteasome regulatory particle triple-a atpase subunit6	915	20	1.95732e-131	0.986	C:proteasome regulatory particle, base subcomplex; F:ATPase activity; C:plasma membrane; F:protein binding; P:ubiquitin-dependent protein catabolic process; F:ATP binding; C:nucleus
gi|92012530|Tag_54518	26s proteasome regulatory subunit	915	20	1.70281e-151	0.952	P:leaf morphogenesis; C:proteasome regulatory particle, lid subcomplex; P:embryonic development ending in seed dormancy; P:ubiquitin-dependent protein catabolic process; C:nucleus
gi|52835311|Tag_13573|Tag_13687	26s proteasome regulatory subunit s12 (mov34 protein)	485	20	3.74134e-31	0.965	P:leaf morphogenesis; C:proteasome regulatory particle, lid subcomplex; P:embryonic development ending in seed dormancy; P:ubiquitin-dependent protein catabolic process; C:nucleus
gi|190722456|Tag_66024	26s proteasome regulatory subunit s2	852	20	5.96435e-124	0.9305	P:regulation of protein catabolic process; C:proteasome regulatory particle, base subcomplex; C:cytoplasmic membrane-bounded vesicle; C:plasma membrane; P:ubiquitin-dependent protein catabolic process; P:regulation of cell cycle; F:ubiquitin binding; F:enzyme regulator activity; C:nucleus
gi|92034122|Tag_36477|Tag_49288|Tag_59246	26s proteasome subunit 4	510	20	1.76886e-44	0.985	C:cytoplasm; F:peptidase activity; C:plasma membrane; P:protein catabolic process; F:ATP binding; F:microtubule-severing ATPase activity; C:proteasome complex; C:nucleus	EC:3.6.4.3
gi|92015305|Tag_17558|Tag_28594	26s proteasome subunit 4-like protein	934	20	1.81021e-140	0.989	P:proteasomal ubiquitin-dependent protein catabolic process; F:peptidase activity; C:proteasome regulatory particle, base subcomplex; P:response to misfolded protein; P:meristem structural organization; P:leaf morphogenesis; P:proteasome core complex assembly; P:response to heat; F:ATP binding; F:microtubule-severing ATPase activity; P:root cap development; P:meristem growth; P:response to cadmiu…	EC:3.6.4.3
gi|190715992|Tag_88781	26s proteasome subunit rpn2a	734	20	1.18594e-124	0.971	C:proteasome regulatory particle, base subcomplex; C:plasma membrane; F:protein binding; P:ubiquitin-dependent protein catabolic process; F:enzyme regulator activity; C:nucleus; C:cytosol
gi|92032444|Tag_7929|Tag_29281|Tag_52420|Tag_57239	26s proteasome subunit rpn5b	838	20	7.8777e-81	0.928	C:cytoplasm; C:proteasome regulatory particle, lid subcomplex; P:embryonic development ending in seed dormancy; P:ubiquitin-dependent protein catabolic process; C:nucleus
gi|94325015|Tag_36653	26s proteasome subunit rpn6a	899	20	1.01617e-100	0.829	F:binding; C:proteasome regulatory particle, lid subcomplex; P:response to cadmium ion; P:ubiquitin-dependent protein catabolic process; C:nucleus; C:mitochondrion
gi|32875564|Tag_45219	2c-methyl-d-erythritol -cyclodiphosphate synthase	615	20	6.71212e-84	0.881	F:2-C-methyl-D-erythritol 2,4-cyclodiphosphate synthase activity; P:isopentenyl diphosphate biosynthetic process, mevalonate-independent pathway; P:chlorophyll biosynthetic process; P:carotenoid biosynthetic process; C:chloroplast stroma	EC:4.6.1.12
gi|52833758|Tag_874	2-dehydro-3-deoxyphosphoheptonate aldolase 3-deoxy-d-arabino-heptulosonate 7-phosphate synthetase	564	20	8.60438e-66	0.9755	F:3-deoxy-7-phosphoheptulonate synthase activity; P:aromatic amino acid family biosynthetic process; C:chloroplast	EC:2.5.1.54
gi|94323966|Tag_63468	2-dehydro-3-deoxyphosphooctonate aldolase phospho-2-dehydro-3-deoxyoctonate aldolase 3-deoxy-d-manno-octulosonic acid 8-phosphate synthetase	787	20	2.17845e-90	0.946	C:endomembrane system; P:rhamnogalacturonan II biosynthetic process; F:lyase activity; P:keto-3-deoxy-D-manno-octulosonic acid biosynthetic process; C:plastid; F:3-deoxy-8-phosphooctulonate synthase activity	EC:2.5.1.55
gi|94323869|Tag_37855|Tag_68397	2-isopropylmalate synthase	872	20	2.51973e-109	0.8765	C:chloroplast envelope; F:acyltransferase activity; F:2-isopropylmalate synthase activity; P:leucine biosynthetic process	EC:2.3.3.13
gi|83419776|Tag_30755|Tag_81364	2-nitropropane dioxygenase	660	20	7.52023e-58	0.766	P:response to cadmium ion; P:response to symbiotic fungus; F:2-nitropropane dioxygenase activity; F:oxidoreductase activity, acting on single donors with incorporation of molecular oxygen, incorporation of two atoms of oxygen; P:oxidation reduction	EC:1.13.11.32; EC:1.13.11.0
gi|156703432|Tag_82032	2og-fe oxygenase family	524	20	1.86182e-34	0.6685	F:oxidoreductase activity
gi|92014794|Tag_47799	2og-fe oxygenase family protein	889	20	6.80008e-134	0.8705	P:peptidyl-proline hydroxylation to 4-hydroxy-L-proline; C:Golgi apparatus; F:L-ascorbic acid binding; C:plasma membrane; F:iron ion binding; F:procollagen-proline 4-dioxygenase activity; P:oxidation reduction	EC:1.14.11.2
gi|190143021|Tag_16991	2-on-2 hemoglobin	658	20	1.75686e-83	0.8785	F:heme binding; P:response to auxin stimulus; F:oxygen transporter activity; P:oxygen transport; P:response to hypoxia; F:oxygen binding
gi|156640197|Tag_62003	2-oxoacid-dependent dioxygenase	487	20	2.26453e-36	0.7095	F:flavonol synthase activity; P:oxidation reduction	EC:1.14.11.23
gi|83419480|Tag_3794|Tag_25889	2-oxoglutarate dehydrogenase e2 subunit	750	20	1.90462e-93	0.949	C:oxoglutarate dehydrogenase complex; C:cytosolic ribosome; P:response to oxidative stress; F:dihydrolipoyllysine-residue succinyltransferase activity; P:tricarboxylic acid cycle; C:membrane; F:zinc ion binding; C:mitochondrion	EC:2.3.1.61
gi|76867703|Tag_23777	2-oxoglutarate e1 component	903	20	1.6098e-146	0.9395	F:oxoglutarate dehydrogenase (succinyl-transferring) activity; F:cobalt ion binding; P:response to cadmium ion; P:glycolysis; F:thiamin pyrophosphate binding; F:zinc ion binding; C:mitochondrion; P:oxidation reduction	EC:1.2.4.2
gi|190880999|Tag_7762	2-oxoglutarate e1 subunit - like protein	770	20	9.32546e-115	0.9065	F:oxoglutarate dehydrogenase (succinyl-transferring) activity; F:cobalt ion binding; P:response to cadmium ion; P:glycolysis; F:thiamin pyrophosphate binding; F:zinc ion binding; C:mitochondrion; P:oxidation reduction	EC:1.2.4.2	IPR005475; IPR011603; G3DSA:3.40.50.970 (GENE3D), SSF52518 (SUPERFAMILY)
gi|190797836|Tag_15768	2-oxoglutarate malate translocator	885	20	2.41444e-115	0.837	F:oxoglutarate:malate antiporter activity; P:response to nematode; C:chloroplast envelope; P:transmembrane transport; P:malate transport; C:membrane; P:sodium ion transport		IPR001898; PTHR10283 (PANTHER), PTHR10283:SF13 (PANTHER), SignalP (SIGNALP)
gi|92031629|Tag_54923	2-oxoglutarate-dependent dioxygenase	907	20	6.18338e-130	0.78	P:glucosinolate biosynthetic process; F:iron ion binding; F:gibberellin 3-beta-dioxygenase activity; F:oxidoreductase activity, acting on single donors with incorporation of molecular oxygen, incorporation of two atoms of oxygen; C:membrane; P:oxidation reduction	EC:1.14.11.15; EC:1.13.11.0
gi|156670623|Tag_30223	2-oxoisovalerate dehydrogenase alpha mitochondrial expressed	483	20	2.67232e-66	0.8595	C:mitochondrion; P:oxidation reduction; F:3-methyl-2-oxobutanoate dehydrogenase (2-methylpropanoyl-transferring) activity	EC:1.2.4.4
gi|94324336|Tag_57803	2-phosphoglycerate expressed	928	20	4.90636e-114	0.744	F:molecular_function; C:chloroplast; P:biological_process
gi|156668613|Tag_18807	3 (2 ) -bisphosphate nucleotidase	525	20	1.1554e-68	0.82
gi|123220777|Tag_21185|Tag_37155	3 (arabidopsis thaliana glucuronidase 3) beta-glucuronidase	516	20	3.07922e-23	0.7615	C:plant-type cell wall; F:beta-glucuronidase activity	EC:3.2.1.31
gi|156638228|Tag_49227|Tag_61136	3 -5 exonuclease domain-containing protein	570	15	4.61677e-30	0.858	F:nucleic acid binding; P:nucleobase, nucleoside, nucleotide and nucleic acid metabolic process; F:3'-5' exonuclease activity; C:intracellular
gi|92037579|Tag_19827	3 exoribonuclease	803	20	6.08134e-120	0.7595	F:nucleic acid binding; C:intracellular; F:zinc ion binding; F:exonuclease activity
gi|76866525|Tag_57136	3 exoribonuclease family domain 1-containing protein	943	20	3.3878e-110	0.7975	F:RNA binding; P:RNA processing; F:3'-5'-exoribonuclease activity
gi|254603946|Tag_20497	30s ribosomal protein	591	20	3.48947e-47	0.714	C:ribosome; F:structural constituent of ribosome; P:ribosome biogenesis; C:chloroplast stroma; C:membrane; P:translation; F:rRNA binding	EC:3.6.5.3	IPR002583
gi|92035221|Tag_50227	30s ribosomal protein s16	720	20	3.03483e-61	0.8625	C:ribosome; C:chloroplast envelope; F:structural constituent of ribosome; P:embryonic development ending in seed dormancy; P:ribosome biogenesis; P:translation; C:mitochondrion	EC:3.6.5.3
gi|76867216|Tag_35971	30s ribosomal protein s17	735	20	5.63817e-42	0.8895	F:structural constituent of ribosome; P:embryonic development ending in seed dormancy; C:cytosolic small ribosomal subunit; P:translation	EC:3.6.5.3
gi|254645650|Tag_33975	30s ribosomal protein s31	546	19	8.54434e-20	0.714211	C:ribosome; F:structural constituent of ribosome; F:RNA binding; C:chloroplast; P:translation	EC:3.6.5.3	SignalP (SIGNALP)
gi|51457602|Tag_6443	33kda precursor protein of oxygen-evolving complex	645	20	3.4314e-84	0.8705	C:extrinsic to membrane; F:calcium ion binding; P:photosystem II stabilization; C:chloroplast thylakoid membrane; C:oxygen evolving complex
gi|51462721|Tag_21851	33kda precursor protein of oxygen-evolving complex	641	20	2.41787e-98	0.943	C:extrinsic to membrane; F:calcium ion binding; P:photosystem II stabilization; C:chloroplast thylakoid membrane; C:oxygen evolving complex
gi|254607540|Tag_54387	3-5 exonuclease nucleic acid binding protein	547	20	2.31608e-33	0.6475	P:nucleobase, nucleoside, nucleotide and nucleic acid metabolic process; F:nucleic acid binding; F:exonuclease activity; C:intracellular; F:3'-5' exonuclease activity		IPR002562; IPR012337; G3DSA:3.30.420.10 (GENE3D), PTHR13620 (PANTHER)
gi|83417465|Tag_78696	3-5 exoribonuclease csl4	877	20	1.26749e-84	0.804	F:RNA binding; P:recognition of pollen; F:sugar binding
gi|190753642|Tag_32396|Tag_69601	37s ribosomal protein s22	800	20	6.39169e-37	0.6415	F:methyltransferase activity; P:translation; F:copper ion binding; C:ribosome; C:cellular_component		no IPS match
gi|33667288|Tag_12735|Tag_14472|Tag_39760|Tag_84447	39s ribosomal protein l47	598	20	8.03153e-39	0.92	C:mitochondrial ribosome; F:structural constituent of ribosome; P:translation	EC:3.6.5.3
gi|92017401|Tag_49100|Tag_52140	3-beta hydroxysteroid dehydrogenase isomerase	689	20	2.92006e-79	0.826	C:plastoglobule; C:chloroplast envelope; F:binding; P:metabolic process; F:catalytic activity; C:chloroplast thylakoid membrane
gi|190751967|Tag_16970	3-beta hydroxysteroid dehydrogenase isomerase family protein	897	20	9.87284e-64	0.663	P:steroid biosynthetic process; F:sterol-4-alpha-carboxylate 3-dehydrogenase (decarboxylating) activity; F:3-beta-hydroxy-delta5-steroid dehydrogenase activity; C:plasma membrane	EC:1.1.1.170; EC:1.1.1.145	no IPS match
gi|190812844|Tag_18414	3-beta-hydroxysteroid dehydrogenase	719	20	3.60997e-38	0.8465	C:membrane; P:steroid biosynthetic process; F:sterol-4-alpha-carboxylate 3-dehydrogenase (decarboxylating) activity; C:endoplasmic reticulum; F:binding; P:oxidation reduction; F:3-beta-hydroxy-delta5-steroid dehydrogenase activity	EC:1.1.1.170; EC:1.1.1.145	IPR003388; PTHR10366 (PANTHER), PTHR10366:SF20 (PANTHER)
gi|94326441|Tag_18894	3-dehydroquinate synthase	805	20	8.60472e-74	0.933	P:aromatic amino acid family biosynthetic process; F:3-dehydroquinate synthase activity; C:chloroplast	EC:4.2.3.4
gi|92015211|Tag_60609|Tag_71493	3-deoxy-d-arabino-heptulosonate 7-phosphate synthase	821	20	7.9525e-155	0.957	F:3-deoxy-7-phosphoheptulonate synthase activity; P:aromatic amino acid family biosynthetic process; C:chloroplast; C:membrane	EC:2.5.1.54
gi|190784187|Tag_21891	3-hydroxy-3-methylglutaryl coenzyme a reductase	837	20	1.52323e-108	0.804	C:endoplasmic reticulum membrane; F:NADP or NADPH binding; P:isoprenoid biosynthetic process; C:integral to membrane; P:coenzyme A metabolic process; F:hydroxymethylglutaryl-CoA reductase (NADPH) activity; P:oxidation reduction	EC:1.1.1.34	IPR002202; SignalP (SIGNALP)
gi|190722615|Tag_9915|Tag_66419	3-hydroxy-3-methylglutaryl reductase 2	699	20	5.76051e-30	0.962	C:endoplasmic reticulum membrane; F:NADP or NADPH binding; P:isoprenoid biosynthetic process; C:integral to membrane; P:coenzyme A metabolic process; F:hydroxymethylglutaryl-CoA reductase (NADPH) activity; P:oxidation reduction	EC:1.1.1.34
gi|92011327|Tag_67429	3-hydroxybutyryl- dehydratase	932	20	1.44433e-113	0.843	F:enoyl-CoA hydratase activity; C:peroxisome; P:metabolic process; C:plastid	EC:4.2.1.17
gi|92034830|Tag_44419	3-hydroxybutyryl- dehydrogenase	632	20	3.63398e-59	0.852	F:3-hydroxyacyl-CoA dehydrogenase activity; F:NAD binding; C:peroxisome; F:3-hydroxybutyryl-CoA dehydrogenase activity; P:fatty acid metabolic process; P:oxidation reduction	EC:1.1.1.35; EC:1.1.1.157
gi|156652746|Tag_73809	3-hydroxyisobutyryl-coenzyme a hydrolase	507	20	7.80048e-21	0.754	F:3-hydroxyisobutyryl-CoA hydrolase activity; C:intracellular membrane-bounded organelle; F:lyase activity; P:xanthophyll biosynthetic process; P:response to cold; P:response to auxin stimulus; P:fatty acid beta-oxidation; C:cytoplasmic part; P:valine catabolic process; F:carotene beta-ring hydroxylase activity; P:carotene metabolic process	EC:3.1.2.4
gi|92028190|Tag_9333|Tag_33613	3-hydroxyisobutyryl-coenzyme a hydrolase-like protein	817	20	5.52852e-92	0.8015	P:fatty acid beta-oxidation; C:membrane; F:3-hydroxyisobutyryl-CoA hydrolase activity; F:enoyl-CoA hydratase activity	EC:3.1.2.4; EC:4.2.1.17
gi|76869082|Tag_3126	3-isopropylmalate dehydrogenase	770	20	5.85466e-109	0.9525	F:zinc ion binding; C:mitochondrion; F:3-isopropylmalate dehydrogenase activity; F:isocitrate dehydrogenase (NAD+) activity; P:tricarboxylic acid cycle; F:ATP binding; F:NAD or NADH binding; F:magnesium ion binding; P:isocitrate metabolic process; C:chloroplast; P:leucine biosynthetic process	EC:1.1.1.85; EC:1.1.1.41
gi|76866685|Tag_4483	3-ketoacyl- thiolase	867	20	1.26538e-137	0.944	P:glyoxysome organization; C:peroxisome; C:mitochondrion; C:nucleolus; F:acetyl-CoA C-acyltransferase activity; P:response to wounding; P:jasmonic acid biosynthetic process; P:fatty acid beta-oxidation; C:chloroplast; C:plasma membrane	EC:2.3.1.16
gi|156662716|Tag_61623	3-like protein	559	20	1.79981e-44	0.65	C:integral to membrane
gi|92015734|Tag_13909|Tag_27195|Tag_29506	40s ribosomal protein	734	20	1.01097e-99	0.9615	C:ribosome; F:structural constituent of ribosome; P:translation	EC:3.6.5.3
gi|94325148|Tag_6381|Tag_52751	40s ribosomal protein s11	754	20	2.20851e-73	0.962	C:ribosome; F:structural constituent of ribosome; C:chloroplast; P:translation; F:rRNA binding	EC:3.6.5.3
gi|83421642|Tag_43059	40s ribosomal protein s12	675	20	1.55299e-53	0.912	F:structural constituent of ribosome; C:small ribosomal subunit; P:translation; C:mitochondrion	EC:3.6.5.3
gi|94323679|Tag_2739|Tag_33456	40s ribosomal protein s14	711	20	1.91092e-60	0.869	C:ribosome; F:structural constituent of ribosome; P:translation	EC:3.6.5.3
gi|92034333|Tag_45082	40s ribosomal protein s15	899	20	9.25506e-78	0.939	F:structural constituent of ribosome; F:RNA binding; C:small ribosomal subunit; P:translation	EC:3.6.5.3
gi|83421873|Tag_28064	40s ribosomal protein s15a	586	20	3.47566e-68	0.993	F:structural constituent of ribosome; C:plasma membrane; C:cell wall; C:cytosolic small ribosomal subunit; P:translation; C:mitochondrion	EC:3.6.5.3
gi|190146278|Tag_702|Tag_5287	40s ribosomal protein s16	621	20	1.76245e-71	0.9615	C:ribosome; F:structural constituent of ribosome; P:translation	EC:3.6.5.3
gi|94329734|Tag_11299	40s ribosomal protein s17	639	20	6.57906e-56	0.9445	C:ribosome; F:structural constituent of ribosome; P:translation	EC:3.6.5.3
gi|92035022|Tag_5760|Tag_14914	40s ribosomal protein s18	384	20	1.45549e-19	0.771	C:nucleolus; C:cytosolic ribosome; C:vacuole; F:nucleic acid binding; C:plasma membrane; F:protein binding
gi|33667469|Tag_92|Tag_9726|Tag_43864|Tag_85853	40s ribosomal protein s19	446	20	5.03773e-28	0.9325	C:vacuole; F:structural constituent of ribosome; C:cell wall; C:cytosolic small ribosomal subunit; P:translation	EC:3.6.5.3
gi|51454721|Tag_501	40s ribosomal protein s19	438	19	9.69391e-08	0.883158	C:vacuole; F:structural constituent of ribosome; C:cytosolic small ribosomal subunit; P:translation	EC:3.6.5.3
gi|94324730|Tag_16177|Tag_38097|Tag_71091	40s ribosomal protein s2	743	20	6.91919e-72	0.9605	F:structural constituent of ribosome; F:RNA binding; C:small ribosomal subunit; P:translation	EC:3.6.5.3
gi|52834577|Tag_66|Tag_71231	40s ribosomal protein s20	539	20	2.1371e-60	0.949	C:nucleolus; F:structural constituent of ribosome; F:RNA binding; C:cell wall; C:cytosolic small ribosomal subunit; C:membrane; P:translation	EC:3.6.5.3
gi|156704574|Tag_6817	40s ribosomal protein s21	561	20	8.57189e-18	0.823	F:structural constituent of ribosome; P:ribosome biogenesis; C:cytosolic small ribosomal subunit; P:translation	EC:3.6.5.3
gi|47004007|Tag_3701|Tag_14267|Tag_76057	40s ribosomal protein s23	708	20	2.55144e-65	0.9845	F:structural constituent of ribosome; C:small ribosomal subunit; P:translation	EC:3.6.5.3
gi|92031460|Tag_19251	40s ribosomal protein s24	723	20	7.54624e-60	0.982	C:nucleolus; F:structural constituent of ribosome; C:plasma membrane; P:ribosome biogenesis; C:cytosolic small ribosomal subunit; C:chloroplast; P:translation; F:nucleotide binding	EC:3.6.5.3
gi|51461178|Tag_3597|Tag_59236	40s ribosomal protein s26	461	20	1.13883e-16	0.7695	F:structural constituent of ribosome; P:ribosome biogenesis; C:cytosolic small ribosomal subunit; C:chloroplast; C:membrane; P:translation	EC:3.6.5.3
gi|224706488|Tag_62110	40s ribosomal protein s28	655	20	3.56382e-20	0.945	C:ribosome; F:structural constituent of ribosome; P:translation	EC:3.6.5.3	no IPS match
gi|51454608|Tag_1325|Tag_2409|Tag_4495	40s ribosomal protein s29	466	20	3.87555e-28	0.9605	F:structural constituent of ribosome; C:cytosolic small ribosomal subunit; P:translation	EC:3.6.5.3
gi|52834768|Tag_10825|Tag_22199|Tag_40544	40s ribosomal protein s30	427	20	3.15741e-22	0.9565	C:nucleolus; F:structural constituent of ribosome; C:cytosolic small ribosomal subunit; P:translation; C:mitochondrion	EC:3.6.5.3
gi|52831581|Tag_8370	40s ribosomal protein s4	558	20	2.33975e-60	0.983	C:nucleolus; F:structural constituent of ribosome; C:plasma membrane; C:cytosolic small ribosomal subunit; C:chloroplast; P:translation; F:rRNA binding	EC:3.6.5.3
gi|92012625|Tag_6291|Tag_6962|Tag_17517	40s ribosomal protein s5	881	20	6.99642e-107	0.9265	C:vacuole; F:structural constituent of ribosome; C:plasma membrane; F:RNA binding; C:cell wall; C:cytosolic small ribosomal subunit; C:chloroplast; P:translation	EC:3.6.5.3
gi|51455765|Tag_10696|Tag_48802	40s ribosomal protein s7	477	20	3.41922e-53	0.8705	F:structural constituent of ribosome; C:plasma membrane; C:cell wall; C:cytosolic small ribosomal subunit; C:chloroplast; P:translation	EC:3.6.5.3
gi|76866488|Tag_385|Tag_20187	40s ribosomal protein s8	926	20	2.22289e-82	0.907	C:ribosome; F:structural constituent of ribosome; C:chloroplast; P:translation; F:rRNA binding	EC:3.6.5.3
gi|254603836|Tag_200	40s ribosomal protein s9	257	20	2.3585e-25	0.994	F:structural constituent of ribosome; C:small ribosomal subunit; P:translation; F:rRNA binding	EC:3.6.5.3	no IPS match
gi|92014997|Tag_3261|Tag_70201	40s ribosomal protein sa (laminin receptor-like protein)	908	20	3.54075e-117	0.899	P:translation; P:response to salt stress; F:structural constituent of ribosome; C:cytosolic small ribosomal subunit; C:chloroplast; P:mature ribosome assembly; C:nucleus; C:plasma membrane	EC:3.6.5.3
gi|51462148|Tag_7560|Tag_9331	4-coumarate: ligase	593	20	4.02578e-67	0.949	F:ATP binding; P:phenylpropanoid metabolic process; F:4-coumarate-CoA ligase activity	EC:6.2.1.12
gi|156649692|Tag_41667	4-diphosphocytidyl-2-c-methyl-d-erythritol kinase	527	20	1.95704e-76	0.9	C:chromoplast; P:phosphorylation; P:terpenoid biosynthetic process; F:4-(cytidine 5'-diphospho)-2-C-methyl-D-erythritol kinase activity; F:ATP binding; C:chloroplast	EC:2.7.1.148
gi|156647616|Tag_62429	5 -3 exonuclease family protein	532	17	7.00117e-13	0.808824	C:mitochondrion; F:5'-3' exonuclease activity; F:DNA binding
gi|83417238|Tag_39750	5 -adenylylsulfate reductase	764	20	1.50473e-133	0.8935	P:sulfate reduction; P:cell redox homeostasis; F:adenylyl-sulfate reductase (glutathione) activity; F:transferase activity	EC:1.8.4.9
gi|92014330|Tag_54668|Tag_76625	5 -phosphoribosyl-5-aminoimidazole synthetase	863	20	2.54455e-122	0.8055	F:copper ion binding; P:purine nucleotide biosynthetic process; C:mitochondrion; F:ATP binding; F:phosphoribosylformylglycinamidine cyclo-ligase activity; C:chloroplast	EC:6.3.3.1
gi|156639382|Tag_1587	50 kda ketoavyl-acp synthase	507	20	8.29553e-39	0.971	F:3-oxoacyl-[acyl-carrier-protein] synthase activity; P:fatty acid biosynthetic process	EC:2.3.1.41
gi|311124549|Tag_53999	50s ribosomal protein	573	20	2.41129e-26	0.872	C:ribosome; F:cobalt ion binding; F:5S rRNA binding; F:structural constituent of ribosome; F:zinc ion binding; P:translation; C:mitochondrion	EC:3.6.5.3	no IPS match
gi|123211493|Tag_57269	50s ribosomal protein chloroplast	626	20	4.95226e-53	0.8695	C:ribosome; F:structural constituent of ribosome; C:chloroplast; C:membrane; P:translation	EC:3.6.5.3
gi|190724367|Tag_86223	55 kda b regulatory subunit of phosphatase 2a	942	20	5.19038e-135	0.864
gi|190739173|Tag_11480	5-enolpyruvylshikimate-3-phosphate synthase	844	20	1.39387e-117	0.799	F:3-phosphoshikimate 1-carboxyvinyltransferase activity; P:response to herbicide; P:aromatic amino acid family biosynthetic process; C:chloroplast	EC:2.5.1.19	IPR001986; IPR013792; IPR023193; PTHR21090 (PANTHER), PTHR21090:SF5 (PANTHER)
gi|47004312|Tag_12323	5-enol-pyruvylshikimate-phosphate synthase	470	20	4.61989e-82	0.96	F:3-phosphoshikimate 1-carboxyvinyltransferase activity; P:response to herbicide; P:aromatic amino acid family biosynthetic process; C:chloroplast	EC:2.5.1.19
gi|123217691|Tag_69283	5-epi-aristolochene synthase	832	20	4.05196e-138	0.891	C:cytoplasm; P:metabolic process; F:aristolochene synthase activity; F:magnesium ion binding	EC:4.2.3.9
gi|105629952|Tag_947	5-methyltetrahydropteroyltriglutamate-homocysteine expressed	687	20	1.15649e-67	0.965	C:cytoplasm; P:methionine biosynthetic process; F:zinc ion binding; F:5-methyltetrahydropteroyltriglutamate-homocysteine S-methyltransferase activity	EC:2.1.1.14
gi|51455736|Tag_1839	60s acidic ribosomal protein	335	1	1.07566e-06	0.83	P:translational elongation; F:structural constituent of ribosome; C:ribosome; C:intracellular
gi|76866665|Tag_286|Tag_2430|Tag_35998	60s acidic ribosomal protein p0	816	20	5.72112e-89	0.9325	C:ribosome; F:structural constituent of ribosome; P:ribosome biogenesis; F:DNA-(apurinic or apyrimidinic site) lyase activity; P:translational elongation	EC:4.2.99.18
gi|52838401|Tag_2209	60s acidic ribosomal protein p1	557	20	3.65182e-21	0.466	C:cytoplasmic part; C:intracellular organelle
gi|52836326|Tag_571|Tag_4843	60s acidic ribosomal protein p3	468	20	1.24119e-26	0.816	C:cytosolic ribosome; F:structural constituent of ribosome; C:nucleus; P:translational elongation
gi|94325345|Tag_172|Tag_1135	60s ribosomal	914	20	1.23169e-117	0.922	C:nucleolus; C:vacuole; F:structural constituent of ribosome; C:plasma membrane; C:cell wall; C:cytosolic large ribosomal subunit; C:chloroplast; P:translation	EC:3.6.5.3
gi|76868079|Tag_1385|Tag_55809	60s ribosomal protein	866	20	1.73016e-94	0.864	C:ribosome; F:structural constituent of ribosome; P:translation	EC:3.6.5.3
gi|52834621|Tag_279|Tag_8232	60s ribosomal protein bbc1 protein	801	20	1.03659e-95	0.9285	C:nucleolus; F:structural constituent of ribosome; C:plasma membrane; P:ribosome biogenesis; C:cell wall; C:cytosolic large ribosomal subunit; P:translation	EC:3.6.5.3
gi|92019551|Tag_81500	6-4 photolyase	549	20	2.69464e-37	0.763	P:response to UV; P:DNA repair; F:deoxyribodipyrimidine photo-lyase activity; F:DNA (6-4) photolyase activity	EC:4.1.99.3
gi|92031365|Tag_71757	6b-interacting protein 2	881	18	1.44951e-11	0.454444
gi|190138145|Tag_87308	6-phosphogluconate dehydrogenase	579	20	2.33213e-24	0.8235	F:NADP or NADPH binding; C:peroxisome; P:pentose-phosphate shunt; F:phosphogluconate dehydrogenase (decarboxylating) activity; P:response to salt stress	EC:1.1.1.44
gi|83422350|Tag_249|Tag_3792	6-phosphogluconate dehydrogenase	576	20	2.13766e-38	0.94	F:NADP or NADPH binding; C:peroxisome; P:pentose-phosphate shunt; F:phosphogluconate dehydrogenase (decarboxylating) activity; P:response to salt stress	EC:1.1.1.44
gi|92032816|Tag_13111|Tag_70556	6-phosphogluconate dehydrogenase family protein	404	20	1.23203e-34	0.9665	F:NADP or NADPH binding; C:peroxisome; P:pentose-phosphate shunt; F:phosphogluconate dehydrogenase (decarboxylating) activity; P:response to salt stress	EC:1.1.1.44
gi|190751649|Tag_44077	6-phosphogluconate dehydrogenase nad-binding domain-containing protein	882	20	3.91096e-41	0.7285	F:2-hydroxy-3-oxopropionate reductase activity; P:pentose-phosphate shunt; F:phosphogluconate dehydrogenase (decarboxylating) activity; F:coenzyme binding	EC:1.1.1.60; EC:1.1.1.44	no IPS match
gi|92034133|Tag_86318	6-phosphogluconate dehydrogenase nad-binding domain-containing protein	808	20	1.45513e-129	0.9005	P:response to oxidative stress; F:3-hydroxybutyrate dehydrogenase activity; F:3-hydroxyisobutyrate dehydrogenase activity; F:2-hydroxy-3-oxopropionate reductase activity; P:pentose-phosphate shunt; F:phosphogluconate dehydrogenase (decarboxylating) activity; F:coenzyme binding; P:valine metabolic process; C:cytosol	EC:1.1.1.30; EC:1.1.1.31; EC:1.1.1.60; EC:1.1.1.44
gi|92011969|Tag_29335	6-phosphogluconate dehydrogenase nad-binding domain-containing protein	850	20	1.61695e-113	0.7385	F:2-hydroxy-3-oxopropionate reductase activity; P:pentose-phosphate shunt; F:phosphogluconate dehydrogenase (decarboxylating) activity; F:coenzyme binding	EC:1.1.1.60; EC:1.1.1.44
gi|190780158|Tag_1718|Tag_16563|Tag_16667|Tag_37652	6-phosphogluconolactonase	835	20	4.31215e-63	0.845	P:pentose-phosphate shunt; C:plastid; F:6-phosphogluconolactonase activity	EC:3.1.1.31	IPR005900; G3DSA:3.40.50.1360 (GENE3D), SignalP (SIGNALP), SSF100950 (SUPERFAMILY)
gi|76868518|Tag_59138	6-phosphogluconolactonase-like protein	907	20	1.97183e-43	0.8325	P:defense response to oomycetes; F:6-phosphogluconolactonase activity; C:peroxisome; P:cellular response to redox state; P:pentose-phosphate shunt; P:defense response to bacterium; C:chloroplast stroma; P:embryonic development ending in seed dormancy	EC:3.1.1.31
gi|92014873|Tag_4910|Tag_4937	6-phosphogluconolactonase-like protein	836	20	6.44437e-83	0.8585	P:defense response to oomycetes; F:6-phosphogluconolactonase activity; C:peroxisome; P:cellular response to redox state; P:pentose-phosphate shunt; P:defense response to bacterium; C:chloroplast stroma; P:embryonic development ending in seed dormancy	EC:3.1.1.31
gi|92012984|Tag_28184	9-cis-epoxycarotenoid dioxygenase	852	20	2.57517e-143	0.96
gi|92031747|Tag_37903	a chain characterization and engineering of the bifunctional n- and o-glucosyltransferase involved in xenobiotic metabolism in plants	874	20	2.25795e-142	0.7965	P:response to salt stress; F:hydroquinone glucosyltransferase activity; P:xenobiotic catabolic process; P:response to toxin	EC:2.4.1.218
gi|92035963|Tag_31124|Tag_35497|Tag_61696	aaa-type atpase	860	20	3.87247e-147	0.9535	F:zinc ion binding; C:mitochondrion; C:integral to membrane; F:ATP-dependent peptidase activity; F:metalloendopeptidase activity; P:proteolysis; F:ATP binding; F:microtubule-severing ATPase activity; C:chloroplast thylakoid membrane; P:protein catabolic process	EC:3.4.24.0; EC:3.6.4.3
gi|156637535|Tag_10486|Tag_29565	aaa-type atpase family protein	602	20	5.9276e-37	0.906	F:microtubule-severing ATPase activity; F:ATP binding	EC:3.6.4.3
gi|190869785|Tag_16815	aaa-type atpase family protein	724	20	5.77795e-60	0.8865	F:microtubule-severing ATPase activity; F:ATP binding; C:chloroplast	EC:3.6.4.3	G3DSA:1.10.8.60 (GENE3D), PTHR23074 (PANTHER), PTHR23074:SF20 (PANTHER), SSF52540 (SUPERFAMILY)
gi|83420418|Tag_61694	aaa-type atpase family protein	520	20	9.81739e-17	0.716	F:ATPase activity; F:ATP binding
gi|52832987|Tag_70954	aaa-type atpase family protein	437	7	2.22447e-20	0.562857	F:ATPase activity; F:ATP binding; F:nucleotide binding; F:nucleoside-triphosphatase activity
gi|52832123|Tag_53086	aaa-type atpase family protein	579	20	1.03718e-56	0.8225	C:plant-type cell wall; F:ATP binding; F:microtubule-severing ATPase activity; C:proteasome complex; C:chloroplast; F:zinc ion binding; C:mitochondrion	EC:3.6.4.3
gi|83420636|Tag_67504	aae18 (acyl-activating enzyme 18) catalytic ligase	824	20	3.9137e-93	0.805	C:peroxisome; F:acetate-CoA ligase activity; P:auxin metabolic process	EC:6.2.1.1
gi|156699693|Tag_20961	aba 8 -hydroxylase	530	20	1.48292e-71	0.9265	P:oxidation reduction; F:(+)-abscisic acid 8'-hydroxylase activity; P:response to water deprivation; P:abscisic acid catabolic process; F:electron carrier activity; F:oxygen binding; F:heme binding; P:release of seed from dormancy; P:defense response to fungus; P:response to red or far red light	EC:1.14.13.93
gi|92012247|Tag_82330	aba-induced protein	904	20	6.92209e-65	0.77	F:calcium ion binding
gi|52834747|Tag_5870|Tag_20146	abc transporter	436	20	1.75786e-41	0.8515	P:transmembrane transport; F:calmodulin binding; P:positive gravitropism; F:xenobiotic-transporting ATPase activity; C:integral to membrane; P:auxin polar transport; P:photomorphogenesis; P:response to blue light; P:response to auxin stimulus; P:regulation of cell size; F:ATP binding; F:auxin efflux transmembrane transporter activity; P:anthocyanin accumulation in tissues in response to UV light;…	EC:3.6.3.44; EC:3.6.3.30
gi|76866956|Tag_62216|Tag_65055	abc transporter	857	20	3.62533e-121	0.9515	P:transport; C:mitochondrion; F:phosphonate transmembrane-transporting ATPase activity; C:plastid; C:ATP-binding cassette (ABC) transporter complex; F:ATP binding; F:DNA topoisomerase (ATP-hydrolyzing) activity; P:DNA topological change	EC:3.6.3.28; EC:5.99.1.3
gi|32890208|Tag_9964	abc transporter	386	20	6.64076e-65	0.9715	P:transport; C:mitochondrion; F:phosphonate transmembrane-transporting ATPase activity; C:plastid; C:ATP-binding cassette (ABC) transporter complex; F:ATP binding; F:DNA topoisomerase (ATP-hydrolyzing) activity; P:DNA topological change	EC:3.6.3.28; EC:5.99.1.3
gi|94330010|Tag_50990	abc transporter atpase	675	20	1.28227e-23	0.8965	P:transport; P:iron-sulfur cluster assembly; P:thylakoid membrane organization; F:ATP binding; F:protein binding; C:chloroplast stroma; F:polyamine-transporting ATPase activity; P:embryonic development ending in seed dormancy	EC:3.6.3.31
gi|190146556|Tag_80641	abc transporter atp-binding protein	571	20	1.25435e-35	0.789	P:transmembrane transport; F:xenobiotic-transporting ATPase activity; C:integral to membrane; F:ATP binding; C:chloroplast	EC:3.6.3.44
gi|52829772|Tag_79911	abc transporter cholesterol phospholipid flippase	572	16	3.26652e-15	0.78875	F:ferric-transporting ATPase activity; C:plasma membrane; F:amino acid transmembrane transporter activity; F:sulfate transmembrane-transporting ATPase activity; F:ATP binding	EC:3.6.3.30; EC:3.6.3.25
gi|94327366|Tag_84045	abc transporter cholesterol phospholipid flippase	913	20	4.80331e-122	0.918	F:ATP binding; F:polyamine-transporting ATPase activity; C:membrane	EC:3.6.3.31
gi|190733890|Tag_77855	abc transporter family of the mitochondria family	757	20	3.23176e-56	0.9085	P:root development; C:chloroplast envelope; P:Mo-molybdopterin cofactor biosynthetic process; C:apoplast; C:stromule; P:positive regulation of catalytic activity; P:cellular iron ion homeostasis; P:gibberellic acid mediated signaling pathway; P:actin filament-based movement; P:positive regulation of programmed cell death; C:phragmoplast; F:enzyme activator activity; C:integral to membrane; P:nucl…	EC:3.6.3.44
gi|76868590|Tag_67234	abc transporter family of the mitochondria family	859	20	9.51825e-130	0.891	P:root development; C:chloroplast envelope; P:Mo-molybdopterin cofactor biosynthetic process; C:apoplast; C:stromule; P:positive regulation of catalytic activity; P:cellular iron ion homeostasis; P:gibberellic acid mediated signaling pathway; P:actin filament-based movement; P:positive regulation of programmed cell death; C:phragmoplast; F:enzyme activator activity; C:integral to membrane; P:nucl…	EC:3.6.3.44
gi|190753383|Tag_38652	abc transporter family protein	792	17	4.63079e-32	0.67	P:transport; F:transporter activity		PTHR12847 (PANTHER)
gi|92033321|Tag_31005	abc transporter family protein	838	20	3.90061e-88	0.912	P:response to cadmium ion; F:ATP binding; F:phosphonate transmembrane-transporting ATPase activity	EC:3.6.3.28
gi|83422307|Tag_13116	abc transporter family protein	780	20	1.82757e-65	0.9085	C:plasma membrane; F:protein binding; F:ATP binding; F:heme-transporting ATPase activity; C:plastid	EC:3.6.3.41
gi|190806552|Tag_55596	abc transporter family protein	708	15	1.61676e-27	0.68	P:extracellular transport; F:ATPase activity, coupled to transmembrane movement of substances		SignalP (SIGNALP)
gi|156679290|Tag_28814	abc transporter family protein	505	20	2.18312e-55	0.835	F:ATP binding; F:phosphonate transmembrane-transporting ATPase activity;	EC:3.6.3.28
gi|92035724|Tag_47368	abc transporter family protein	944	20	1.29472e-109	0.936	C:plasma membrane; F:protein binding; F:ATP binding; F:heme-transporting ATPase activity; C:plastid	EC:3.6.3.41
gi|92016807|Tag_59423	abc transporter family protein	871	20	5.61561e-85	0.856	F:molybdate transmembrane-transporting ATPase activity; C:plasma membrane; F:ATP binding	EC:3.6.3.29
gi|83417918|Tag_52327	abc transporter family protein	850	20	6.18729e-89	0.9035	P:response to nematode; F:ATPase activity; F:ATP binding; C:plastid; F:transporter activity
gi|94329310|Tag_30705	abc transporter family protein	892	20	2.90859e-92	0.946	F:protein binding; F:ATP binding; F:heme-transporting ATPase activity; C:plastid	EC:3.6.3.41
gi|92033911|Tag_23737	abc transporter family protein	760	20	1.31117e-89	0.9395	F:xenobiotic-transporting ATPase activity; P:transmembrane transport; F:ATP binding; C:integral to membrane; C:ATP-binding cassette (ABC) transporter complex	EC:3.6.3.44
gi|92011199|Tag_51536	abc transporter family protein	765	20	1.2857e-100	0.7745	P:extracellular transport; C:membrane; F:ATPase activity, coupled to transmembrane movement of substances; P:endocytosis
gi|32873016|Tag_26208|Tag_43104	abc transporter family protein	523	20	6.52318e-08	0.893	F:xenobiotic-transporting ATPase activity; P:transmembrane transport; F:ATP binding; C:integral to membrane; C:ATP-binding cassette (ABC) transporter complex	EC:3.6.3.44
gi|52837335|Tag_42366	abc transporter family protein	394	20	9.23425e-51	0.9155	P:response to cadmium ion; F:ATP binding; F:phosphonate transmembrane-transporting ATPase activity	EC:3.6.3.28
gi|52834583|Tag_57100	abc transporter family protein	486	20	1.61536e-50	0.967	F:xenobiotic-transporting ATPase activity; P:transmembrane transport; F:ATP binding; C:integral to membrane; C:ATP-binding cassette (ABC) transporter complex	EC:3.6.3.44
gi|52837055|Tag_8270	abc transporter-like protein	500	20	4.6357e-18	0.637	P:wax biosynthetic process; P:very-long-chain fatty acid metabolic process; P:cuticle development; P:response to red light; P:response to cold; P:unidimensional cell growth; P:response to far red light; F:catalytic activity; C:endoplasmic reticulum
gi|156697698|Tag_40650	abc transporter-like protein	563	20	9.64657e-17	0.724	P:wax biosynthetic process; P:very-long-chain fatty acid metabolic process; F:nucleoside-triphosphatase activity; P:cuticle development; P:response to red light; P:response to cold; F:nucleotide binding; P:unidimensional cell growth; P:response to far red light; C:endoplasmic reticulum	EC:3.6.1.15
gi|156643878|Tag_55604	abc transporter-like protein	492	5	3.16028e-06	0.758	C:chloroplast envelope; C:chloroplast; F:ATPase activity, coupled to transmembrane movement of substances; P:transmembrane transport; F:transporter activity; P:transport
gi|92020063|Tag_74607	abc1 family protein	552	20	1.47505e-27	0.8415	C:plastoglobule; F:protein kinase activity; P:protein amino acid phosphorylation; F:ATP binding
gi|190146009|Tag_81932	abc1 family protein	435	20	2.7246e-26	0.899	C:chloroplast
gi|156700861|Tag_30621	abc1 family protein	524	20	8.33797e-43	0.802	C:plastoglobule
gi|92025587|Tag_57885	abc1 family protein	332	17	3.8226e-20	0.882353	C:chloroplast
gi|156659154|Tag_71827	abc4 (aberrant chloroplast development 4) -dihydroxy-2-naphthoate octaprenyltransferase prenyltransferase	496	16	9.1315e-14	0.864375	P:photosynthetic electron transport in photosystem II; P:plastoquinone biosynthetic process; C:integral to membrane; C:chloroplast; P:phylloquinone biosynthetic process; F:obs,4-dihydroxy-2-naphthoate octaprenyltransferase activity
gi|190814441|Tag_44314	aberrant large forked	789	20	4.18928e-49	0.8225	P:embryonic development ending in seed dormancy; F:protein binding; C:chloroplast		no IPS match
gi|190843258|Tag_50294	abhydrolase domain	735	20	4.95075e-30	0.6575	F:catalytic activity		PTHR10992 (PANTHER), PTHR10992:SF21 (PANTHER)
gi|190867306|Tag_39326	abi3-interacting protein 2	672	20	9.66516e-40	0.734	F:molecular_function; P:biological_process; C:cellular_component		IPR012474
gi|190144564|Tag_13510	abi3-interacting protein 2	505	20	1.19514e-61	0.7275	F:molecular_function; P:biological_process; C:cellular_component
gi|83418351|Tag_45508	abi3-interacting protein 2	806	20	1.8579e-92	0.7705	F:molecular_function; P:biological_process; C:cellular_component
gi|83420007|Tag_4528	abi3-interacting protein 2	365	17	2.00626e-29	0.657647
gi|190733765|Tag_18704	abi3-interacting protein 3	706	11	1.35512e-26	0.605455	F:metal ion binding; F:zinc ion binding; F:protein binding; P:protein ubiquitination; F:ubiquitin-protein ligase activity
gi|92018138|Tag_78877	abil1 (abi-1-like 1)	405	7	7.52665e-08	0.807143	C:SCAR complex; F:molecular_function; P:actin nucleation; P:trichome morphogenesis; F:protein binding
gi|156706069|Tag_2165	abscisic acid 8 -hydroxylase	482	20	1.48001e-32	0.9095	P:oxidation reduction; F:(+)-abscisic acid 8'-hydroxylase activity; P:response to water deprivation; P:abscisic acid catabolic process; F:electron carrier activity; F:oxygen binding; F:heme binding; P:release of seed from dormancy; P:defense response to fungus; P:response to red or far red light	EC:1.14.13.93
gi|92011148|Tag_78600	abscisic acid insensitive 8 homologue	900	20	3.15886e-102	0.729	P:response to glucose stimulus; P:cellulose biosynthetic process; P:plant-type cell wall modification during multidimensional cell growth; P:response to abscisic acid stimulus; P:unidimensional cell growth; C:plasma membrane; C:chloroplast thylakoid lumen
gi|190777719|Tag_8714	abscisic insensitive 1b	645	20	4.98952e-59	0.932	P:protein amino acid dephosphorylation; F:metal ion binding; F:protein serine/threonine phosphatase activity; C:protein serine/threonine phosphatase complex; F:protein binding		IPR001932; IPR014045; IPR015655; PTHR13832:SF87 (PANTHER)
gi|156655197|Tag_49371	abscisic insensitive 1b	532	20	9.58973e-79	0.888	P:protein amino acid dephosphorylation; F:metal ion binding; F:protein serine/threonine phosphatase activity; C:protein serine/threonine phosphatase complex
gi|92014104|Tag_61133	abscisic insensitive 1b	847	20	5.83205e-39	0.553	P:negative regulation of abscisic acid mediated signaling pathway; P:protein amino acid dephosphorylation; P:response to water deprivation; C:protein serine/threonine phosphatase complex; P:response to heat; P:response to osmotic stress; F:protein serine/threonine phosphatase activity; F:protein binding; P:photoinhibition
gi|52832569|Tag_27410	abscisic insensitive 1b	384	20	3.48043e-05	0.7385	F:metal ion binding; C:protein serine/threonine phosphatase complex; P:protein amino acid dephosphorylation; F:hydrolase activity; F:catalytic activity; F:protein serine/threonine phosphatase activity; F:phosphoprotein phosphatase activity
gi|51461431|Tag_4099|Tag_37910	abscisic stress ripening	490	20	1.92163e-11	0.864	C:nucleus; P:response to stress
gi|92035815|Tag_36616	abscisic stress ripening	433	20	3.5903e-10	0.932	C:nucleus; P:response to stress
gi|254602713|Tag_46707	ac008051_10identical to gene zw10 from arabidopsis thaliana gb	502	20	1.10337e-19	0.828	C:chloroplast		no IPS match
gi|83417836|Tag_5776	ac012190_11 it is a member of an uncharacterised protein family pf	915	20	4.73501e-77	0.8645	C:chloroplast
gi|52835055|Tag_56364	ac012190_11 it is a member of an uncharacterised protein family pf	613	20	3.76716e-71	0.873	C:chloroplast
gi|52832369|Tag_54339	ac012680_4 rna-binding protein 42664-44784	571	16	1.10654e-07	0.69875	F:binding
gi|156687667|Tag_3004	ac013288_6 pheromone	522	20	2.63612e-25	0.7155	C:cytosol; C:nucleus
gi|83418160|Tag_56828	ac013288_6 pheromone	763	11	1.49636e-08	0.791818	C:nucleus; C:cytosol
gi|92010874|Tag_52690|Tag_72115	ac013288_6 pheromone	978	20	2.17596e-139	0.7655	C:nucleus; C:cytosol
gi|52832937|Tag_62763	ac013288_6 pheromone	579	20	9.46832e-26	0.876	C:nucleus; C:cytosol
gi|52837096|Tag_14046|Tag_78492	ac013288_6 pheromone	256	13	1.14033e-11	0.783077	C:nucleus; C:cytosol
gi|190723344|Tag_70126	ac018748_23ests gb	733	20	1.37292e-48	0.511	F:molecular_function; P:biological_process; C:cellular_component
gi|92031930|Tag_2481	ac020576_4contains weak similarity to tail completion gi	443	20	2.86636e-31	0.7145	F:molecular_function; P:biological_process; C:cellular_component
gi|92011480|Tag_73929	ac020576_4contains weak similarity to tail completion gi	637	20	2.74226e-38	0.6465	F:molecular_function; P:biological_process; C:cellular_component
gi|83417839|Tag_54732	ac022472_2 pigpen protein from mus musculus gb	830	20	1.41872e-74	0.728	C:vacuole; C:cell wall
gi|156698793|Tag_28018	ac023240_14 tam3-transposase	532	20	2.24178e-27	0.786
gi|156667887|Tag_37915	ac023240_14 tam3-transposase	354	20	2.58996e-08	0.7715
gi|92035225|Tag_16821	AC026875_2T6D22.2 [Arabidopsis thaliana]	732	1	3.90512e-11	0.57
gi|33667290|Tag_5|Tag_72|Tag_907|Tag_2938|Tag_49772	AC026875_2T6D22.2 [Arabidopsis thaliana]	388	2	1.23004e-10	0.61
gi|156664716|Tag_21567	ac027034_20acetyl- 45051-31547	494	17	1.03994e-25	0.841765
gi|92011778|Tag_88005	ac067971_24 ests gb	887	20	4.16392e-99	0.8055	C:mitochondrion
gi|52836147|Tag_7535|Tag_7967|Tag_36861	AC068602_21F14D16.29 [Arabidopsis thaliana]	565	20	2.52683e-33	0.708	F:molecular_function; P:biological_process; C:cellular_component
gi|254660510|Tag_50625	AC079733_8hypothetical protein [Arabidopsis thaliana]	638	16	5.64755e-07	0.669375	C:endomembrane system; F:molecular_function; P:biological_process; C:cellular_component		SignalP (SIGNALP)
gi|190751216|Tag_48545	ac091627_7 i-box binding identical	896	1	3.56893e-05	0.37			no IPS match
gi|52834427|Tag_76856	acbp3 (acyl-coa-binding domain 3) acyl- binding	576	20	2.21213e-35	0.6685	C:extracellular space; P:response to lead ion; P:fatty acid transport; F:acyl-CoA binding
gi|156674717|Tag_40171	acc oxidase	554	20	1.34988e-52	0.7845	F:flavonol synthase activity; P:oxidation reduction	EC:1.14.11.23
gi|51454630|Tag_75582	acc oxidase	485	20	1.12388e-35	0.868	F:metal ion binding; P:ethylene biosynthetic process; P:defense response; P:ripening; F:L-ascorbic acid binding; F:obs-aminocyclopropane-1-carboxylate oxidase activity; P:oxidation reduction	EC:1.14.17.4
gi|124126313|Tag_54561	acetolactate synthase	981	20	1.46136e-34	0.7135	F:metal ion binding; P:cellular amino acid biosynthetic process; F:transferase activity; F:coenzyme binding; C:plastid
gi|32873393|Tag_19794	acetolactate synthase	237	6	1.37093e-09	0.78
gi|190829971|Tag_45015	acetolactate synthase small	681	20	2.71351e-45	0.929	F:amino acid binding; F:acetolactate synthase activity; P:branched chain family amino acid biosynthetic process; C:chloroplast	EC:2.2.1.6	IPR004789; IPR019455; SSF55021 (SUPERFAMILY)
gi|190773021|Tag_43725	acetolactate synthase small	765	20	2.00669e-61	0.9215	F:amino acid binding; F:acetolactate synthase activity; P:branched chain family amino acid biosynthetic process; C:chloroplast	EC:2.2.1.6	IPR004789; IPR019455; SSF55021 (SUPERFAMILY)
gi|156655329|Tag_53655	acetyl- acetyltransferase	524	20	6.44366e-11	0.8875	F:metal ion binding; C:peroxisome; P:metabolic process; F:acetyl-CoA C-acetyltransferase activity	EC:2.3.1.9
gi|92033965|Tag_3782	acetyl- c- 3-ketoacyl-	636	20	2.38015e-66	0.9425	F:acetyl-CoA C-acetyltransferase activity; P:metabolic process	EC:2.3.1.9
gi|94330084|Tag_12998	acetyl- c- 3-ketoacyl-	626	20	2.5434e-49	0.8985	F:acetyl-CoA C-acetyltransferase activity; P:metabolic process	EC:2.3.1.9
gi|190767291|Tag_67790	acetyl- c-acetyltransferase	917	20	3.3743e-115	0.867	P:embryonic development ending in seed dormancy; C:peroxisome; C:plasma membrane; F:acetyl-CoA C-acetyltransferase activity; P:metabolic process	EC:2.3.1.9	IPR002155; IPR016038; IPR016039; IPR020616; PTHR18919:SF7 (PANTHER)
gi|94323606|Tag_73093	acetyl- c-acetyltransferase	870	20	1.17093e-82	0.9295	P:embryonic development ending in seed dormancy; C:peroxisome; C:plasma membrane; F:acetyl-CoA C-acetyltransferase activity; P:metabolic process	EC:2.3.1.9
gi|92035595|Tag_84765	acetyl- c-acetyltransferase	473	20	2.69631e-82	0.905	P:embryonic development ending in seed dormancy; C:peroxisome; C:plasma membrane; F:acetyl-CoA C-acetyltransferase activity; P:metabolic process	EC:2.3.1.9
gi|94330317|Tag_85227	acetyl- carboxylase	718	20	1.71481e-40	0.8185	P:fatty acid biosynthetic process; F:ATP binding; F:biotin binding; F:acetyl-CoA carboxylase activity	EC:6.4.1.2
gi|156684175|Tag_18236	acetyl co-enzyme a carboxylase carboxyltransferase alpha subunit	503	1	8.68497e-12	0.86
gi|32877214|Tag_16207|Tag_20943	acetyl co-enzyme a carboxylase carboxyltransferase alpha subunit	479	1	2.72211e-18	0.93
gi|76868199|Tag_11041	acetyl- synthetase	833	20	8.16573e-163	0.9415	F:AMP binding; C:chloroplast stroma; F:acetate-CoA ligase activity; P:acetate metabolic process; C:cytosol	EC:6.2.1.1
gi|190806471|Tag_89732	acetyl- synthetase	848	20	7.93661e-36	0.7495	C:chloroplast stroma; F:acetate-CoA ligase activity; P:acetate metabolic process; C:cytosol	EC:6.2.1.1	no IPS match
gi|94325288|Tag_27912	acetyl- synthetase	859	20	5.59308e-122	0.9345	F:AMP binding; C:chloroplast stroma; F:acetate-CoA ligase activity; P:acetate metabolic process; C:cytosol	EC:6.2.1.1
gi|156639428|Tag_30206	achain crystal structure of small rna methyltransferase hen1	493	20	3.96084e-33	0.691	F:RNA methyltransferase activity; F:RNA binding; C:mitochondrion; P:production of miRNAs involved in gene silencing by miRNA; P:mRNA cleavage involved in gene silencing by miRNA; P:virus induced gene silencing; P:regulation of flower development; P:specification of floral organ identity; P:production of siRNA involved in RNA interference; C:nucleus
gi|190730155|Tag_55018	acid phosphatase	744	20	5.31014e-64	0.868	P:phosphate ion homeostasis; C:plant-type cell wall; F:metal ion binding; C:vacuole; F:acid phosphatase activity; F:protein serine/threonine phosphatase activity	EC:3.1.3.2
gi|156647562|Tag_84197	acid phosphatase	419	20	5.56859e-51	0.8655	C:endomembrane system; C:mitochondrion; F:acid phosphatase activity	EC:3.1.3.2
gi|92038181|Tag_43378	acid phosphatase	935	20	3.48187e-91	0.7505	C:vacuole; C:mitochondrion; F:acid phosphatase activity; C:plasma membrane	EC:3.1.3.2
gi|94330049|Tag_59882	acid phosphatase	613	20	1.81088e-65	0.886	P:phosphate ion homeostasis; C:plant-type cell wall; F:metal ion binding; C:vacuole; F:acid phosphatase activity; F:protein serine/threonine phosphatase activity	EC:3.1.3.2
gi|156660216|Tag_75229	acid phosphatase 1	548	20	1.32499e-68	0.725	C:vacuole; C:plant-type cell wall; F:acid phosphatase activity; C:chloroplast; C:plasma membrane	EC:3.1.3.2
gi|32877821|Tag_31924	acidic 82 kda	650	20	1.19633e-60	0.7875	C:plastid
gi|47004165|Tag_43677	acidic 82 kda	577	20	4.18159e-26	0.82	C:plastid
gi|83422712|Tag_25231	acireductone dioxygenase	561	20	3.11137e-60	0.9695	F:metal ion binding; P:L-methionine salvage from methylthioadenosine; F:acireductone dioxygenase [iron(II)-requiring] activity; P:oxidation reduction	EC:1.13.11.54
gi|92013215|Tag_57019	acireductone dioxygenase	899	20	3.15886e-102	0.9515	F:metal ion binding; P:L-methionine salvage from methylthioadenosine; F:heteroglycan binding; F:acireductone dioxygenase [iron(II)-requiring] activity; P:oxidation reduction	EC:1.13.11.54
gi|92010993|Tag_554|Tag_82823	acireductone dioxygenase	943	20	6.18835e-104	0.9585	F:metal ion binding; P:L-methionine salvage from methylthioadenosine; F:heteroglycan binding; F:acireductone dioxygenase [iron(II)-requiring] activity; P:oxidation reduction	EC:1.13.11.54
gi|76869370|Tag_4176	aconitate hydratase	777	20	5.64843e-59	0.9395	C:cytoplasm; F:metal ion binding; F:4 iron, 4 sulfur cluster binding; F:aconitate hydratase activity; P:glyoxylate cycle	EC:4.2.1.3
gi|190716868|Tag_88752	acr3 amino acid binding	695	20	1.4866e-62	0.784	P:metabolic process; C:cytosol; F:amino acid binding
gi|156665027|Tag_6854|Tag_78950|Tag_80288	act domain-containing protein	460	20	2.13734e-47	0.878	F:amino acid binding; C:chloroplast stroma; P:metabolic process; C:chloroplast thylakoid membrane
gi|94327510|Tag_45893|Tag_85079	act domain-containing protein	827	20	7.46897e-76	0.8195	F:amino acid binding; P:metabolic process
gi|32872239|Tag_44656	act domain-containing protein	645	20	3.82034e-59	0.831	C:chloroplast envelope; P:response to cold; F:amino acid binding; C:stromule; C:chloroplast stroma; P:metabolic process; C:chloroplast thylakoid membrane
gi|83423155|Tag_77|Tag_533	actin	821	20	5.76562e-113	0.996	C:cytoskeleton; C:cytoplasm; F:ATP binding; F:protein binding
gi|76866997|Tag_582|Tag_18003|Tag_26958|Tag_57995	actin	860	20	2.64002e-87	1	C:cytoskeleton; C:cytoplasm; F:ATP binding; F:protein binding
gi|92014087|Tag_16506|Tag_30547	actin	890	20	1.09252e-131	0.9695	C:cell wall; P:root hair elongation; P:seed germination; C:cytoskeleton; C:mitochondrion; C:nucleolus; P:response to light stimulus; P:response to wounding; P:cell division; P:actin cytoskeleton organization; P:response to auxin stimulus; F:ATP binding; F:protein binding; F:structural constituent of cytoskeleton; C:plasma membrane
gi|76870019|Tag_5051	actin	817	20	6.9451e-111	0.937	C:cytoskeleton; C:cytoplasm; F:ATP binding; F:protein binding
gi|76867719|Tag_1040	actin	916	20	3.64879e-170	0.99	C:cytoskeleton; C:cytoplasm; F:ATP binding; F:protein binding
gi|92015519|Tag_23962	actin	711	20	1.38789e-127	0.99	C:cytoskeleton; C:cytoplasm; F:ATP binding; F:protein binding
gi|190778077|Tag_28144	actin	707	20	1.64233e-88	0.88	C:cell wall; P:root hair elongation; P:seed germination; C:cytoskeleton; C:mitochondrion; C:nucleolus; P:response to light stimulus; P:response to wounding; P:cytoskeleton organization; P:cell division; P:response to auxin stimulus; F:protein binding; F:structural constituent of cytoskeleton; C:plasma membrane		IPR004000; IPR004001; IPR020902; G3DSA:2.30.36.70 (GENE3D), G3DSA:3.30.420.40 (GENE3D), SSF53067 (SUPERFAMILY)
gi|190737386|Tag_79966	actin	909	20	3.08749e-129	0.9265	C:cell wall; P:root hair elongation; P:seed germination; C:cytoskeleton; C:mitochondrion; C:nucleolus; P:response to light stimulus; P:response to wounding; P:cytoskeleton organization; P:cell division; P:response to auxin stimulus; F:ATP binding; F:protein binding; F:structural constituent of cytoskeleton; C:plasma membrane
gi|190731428|Tag_34696	actin	714	20	9.21153e-79	0.998	C:cytoskeleton; C:cytoplasm; F:ATP binding; F:protein binding
gi|190723495|Tag_53478	actin	916	20	2.93843e-111	0.999	C:cell wall; P:root hair elongation; P:seed germination; C:cytoskeleton; C:mitochondrion; C:nucleolus; P:response to light stimulus; P:response to wounding; P:cytoskeleton organization; P:cell division; P:response to auxin stimulus; F:protein binding; F:structural constituent of cytoskeleton; C:plasma membrane
gi|83417823|Tag_13725	actin	840	20	8.0961e-126	0.986	C:cytoskeleton; C:cytoplasm; F:ATP binding; F:protein binding
gi|94329805|Tag_29303	actin	775	20	3.26173e-83	0.9995	C:cytoskeleton; C:cytoplasm; F:ATP binding; F:protein binding
gi|94323834|Tag_17365|Tag_78610|Tag_81569	actin	918	20	3.60513e-117	0.98	C:cytoskeleton; C:cytoplasm; F:ATP binding; F:protein binding
gi|94323677|Tag_32249|Tag_37445	actin	808	20	2.74426e-128	0.991	C:cell wall; P:root hair elongation; P:seed germination; C:cytoskeleton; C:mitochondrion; C:nucleolus; P:response to light stimulus; P:response to wounding; P:cytoskeleton organization; P:cell division; P:response to auxin stimulus; F:ATP binding; F:protein binding; F:structural constituent of cytoskeleton; C:plasma membrane
gi|83421895|Tag_87355	actin	635	20	1.93808e-84	0.9765	C:cytoskeleton; C:cytoplasm; F:ATP binding; F:protein binding
gi|83419932|Tag_74666	actin	591	20	2.11209e-52	0.98	C:cytoskeleton; C:cytoplasm; F:ATP binding; F:protein binding
gi|92035369|Tag_8090|Tag_54250	actin	649	20	9.6687e-63	0.9995	F:structural constituent of cytoskeleton; C:cytoskeleton; C:plasma membrane; F:protein binding; F:ATP binding; P:actin cytoskeleton organization; C:mitochondrion
gi|92031770|Tag_1132	actin	838	20	5.22314e-117	0.99	C:cytoskeleton; C:cytoplasm; F:ATP binding; F:protein binding
gi|92011996|Tag_49229	actin	924	20	3.05974e-148	0.987	C:cytoskeleton; C:cytoplasm; F:ATP binding; F:protein binding
gi|51454676|Tag_32715	actin	417	20	5.62857e-32	0.674	C:cytosol; C:cortical cytoskeleton; C:protein complex; F:enzyme binding; C:nucleoplasm part
gi|83420048|Tag_15570	actin 1	905	20	6.60638e-132	0.9835	C:cytoskeleton; C:cytoplasm; F:ATP binding; F:protein binding
gi|52836749|Tag_1007	actin 1	442	20	1.74685e-33	0.97	C:cytoskeleton; C:cytoplasm; F:ATP binding; F:protein binding
gi|76867848|Tag_29611	actin 1	762	20	1.02194e-57	0.95	C:cytoskeleton; C:cytoplasm; F:ATP binding; F:protein binding
gi|76868788|Tag_22869|Tag_34435	actin associated protein	906	20	8.59294e-31	0.537	C:plastid; F:molecular_function; P:biological_process
gi|156651428|Tag_50775	actin binding	581	3	8.2938e-06	0.83
gi|92039782|Tag_8193	actin depolymerizing	894	20	4.61078e-21	0.95	F:actin binding; C:intracellular
gi|52838294|Tag_1376	actin depolymerizing	470	20	3.8057e-60	0.847	F:actin binding; C:intracellular
gi|92033276|Tag_8294	actin depolymerizing factor	615	20	1.84065e-57	0.937	F:actin binding; C:intracellular
gi|92011038|Tag_421|Tag_1359|Tag_4598|Tag_20259|Tag_20393|Tag_45775	actin depolymerizing factor 2	814	20	7.21702e-68	0.941	F:actin binding; C:intracellular
gi|92011526|Tag_21720	actin depolymerizing factor 2	831	20	2.26502e-72	0.945	F:actin binding; C:intracellular
gi|83417790|Tag_5493	actin depolymerizing factor 2	756	20	1.88587e-72	0.945	F:actin binding; C:intracellular
gi|156666881|Tag_49162	actin depolymerizing factor 5	434	20	2.52075e-64	0.892	C:intracellular
gi|32877555|Tag_26256	actin depolymerizing factor 5	683	20	6.0677e-69	0.8875	C:intracellular
gi|254615870|Tag_30714	actin depolymerizing factor 6	434	20	4.33982e-32	0.735	C:intracellular		IPR002108; G3DSA:3.40.20.10 (GENE3D), PTHR11913 (PANTHER), PTHR11913:SF12 (PANTHER), SSF55753 (SUPERFAMILY)
gi|92027896|Tag_11368|Tag_56075	actin depolymerizing factor 6	750	20	3.73438e-73	0.9285	F:actin binding; C:intracellular
gi|51462282|Tag_89532	actin depolymerizing factor 6	605	20	1.3273e-68	0.875	F:actin binding; C:intracellular
gi|51461648|Tag_78149	actin depolymerizing factor 6	488	20	1.03986e-57	0.935	F:actin binding; C:intracellular
gi|156699437|Tag_58765	actin interacting protein	510	20	1.45038e-38	0.836	F:FAD binding; C:mitochondrion; F:electron carrier activity; P:oxidation reduction; F:(R)-2-hydroxyglutarate dehydrogenase activity; F:D-lactate dehydrogenase (cytochrome) activity	EC:1.1.2.4
gi|190806759|Tag_23234	actin related protein	844	20	5.32134e-101	0.7965	F:structural constituent of cytoskeleton; P:chromatin organization; P:embryonic development ending in seed dormancy; P:anatomical structure morphogenesis; F:protein binding; C:nucleus; P:floral organ abscission		IPR004000; G3DSA:3.30.420.40 (GENE3D), G3DSA:3.90.640.10 (GENE3D), PTHR11937:SF26 (PANTHER), SSF53067 (SUPERFAMILY)
gi|83418965|Tag_65267	actin related protein	877	20	1.00896e-65	0.8255	C:nucleolus; F:structural constituent of cytoskeleton; P:chromatin organization; F:protein binding; P:long-day photoperiodism, flowering; P:pollen sperm cell differentiation
gi|52834888|Tag_14668|Tag_27146	actin related protein	474	20	4.65286e-42	0.9105	F:structural constituent of cytoskeleton; P:chromatin organization; P:embryonic development ending in seed dormancy; P:anatomical structure morphogenesis; F:protein binding; C:nucleus; P:floral organ abscission
gi|254599151|Tag_39642	actin related protein arp3 subunit	613	20	1.50215e-19	0.908	P:multidimensional cell growth; P:regulation of actin filament polymerization; C:Arp2/3 protein complex; P:trichome morphogenesis; F:ATP binding; F:actin binding; F:structural constituent of cytoskeleton		no IPS match
gi|190717118|Tag_89876	actin-6	884	20	6.26941e-47	0.821	P:actin filament-based process; C:mitochondrion; C:nucleus; F:structural constituent of cytoskeleton
gi|190871217|Tag_67067	actin-binding protein	739	19	4.29618e-42	0.694211	F:binding		G3DSA:3.40.50.150 (GENE3D)
gi|92015205|Tag_26984|Tag_65071	actin-depolymerizing factor	924	20	2.93102e-66	0.9555	F:actin binding; C:intracellular
gi|51463320|Tag_2899|Tag_22517	actin-depolymerizing factor	437	20	4.77768e-31	0.8015	F:actin binding; C:intracellular
gi|52839159|Tag_30044	actin-depolymerizing factor	414	20	2.23298e-12	0.9835	F:actin binding; C:intracellular
gi|190788346|Tag_7180	acting on ester	703	20	3.05008e-71	0.847	C:endomembrane system; F:hydrolase activity, acting on ester bonds		IPR007312
gi|92028347|Tag_9960|Tag_48385	acting on nadh or nadph	793	18	2.15608e-21	0.537778	C:chloroplast; F:oxidoreductase activity, acting on NADH or NADPH
gi|76871021|Tag_50163	acting on nadh or nadph	221	5	4.057e-09	0.78	C:chloroplast; F:oxidoreductase activity, acting on NADH or NADPH
gi|156690532|Tag_8384|Tag_41170	acting on the ch-ch group of donors	564	20	1.56083e-83	0.847	C:endomembrane system; C:integral to membrane; F:oxidoreductase activity, acting on the CH-CH group of donors; C:plastid; P:lipid metabolic process
gi|254653668|Tag_2611	acting on the ch-ch group of donors	609	20	4.47126e-72	0.795	C:endomembrane system; C:integral to membrane; F:oxidoreductase activity, acting on the CH-CH group of donors; C:plastid; P:lipid metabolic process		IPR010721; SignalP (SIGNALP)
gi|156664410|Tag_3570	acting on the ch-ch group of donors	562	20	4.64932e-56	0.7825	C:integral to membrane; F:oxidoreductase activity, acting on the CH-CH group of donors; C:plastid; P:lipid metabolic process
gi|92033310|Tag_3293	acting on the ch-ch group of donors	886	20	3.97977e-118	0.7705	C:endomembrane system; C:integral to membrane; F:oxidoreductase activity, acting on the CH-CH group of donors; C:plastid; P:lipid metabolic process
gi|92036164|Tag_54047	acting on the ch-ch group of donors	826	20	6.87636e-106	0.707	C:plastid
gi|156665796|Tag_3633	actin-related protein 5	505	20	1.97455e-56	0.7465	F:structural constituent of cytoskeleton; F:protein binding; P:multicellular organismal development; P:actin filament-based process; C:nucleus; P:DNA repair
gi|156663385|Tag_30754	activating signal cointegrator 1 complex subunit	377	20	4.26893e-19	0.7415	F:nucleic acid binding; F:ATP binding; F:ATP-dependent helicase activity
gi|76871656|Tag_84611	activating signal cointegrator-related	899	20	1.17077e-72	0.663	P:biological_process
gi|83422613|Tag_87116	activating signal cointegrator-related	608	20	1.19314e-24	0.8755	P:biological_process
gi|92013424|Tag_7654	acyl acyl-carrier-protein thioesterase type b	843	20	5.8562e-116	0.8505	F:oleoyl-[acyl-carrier-protein] hydrolase activity	EC:3.1.2.14
gi|190801644|Tag_75012|Tag_88093	acyl- binding protein	734	20	9.90625e-55	0.7945	P:lipid metabolic process; C:plant-type cell wall; F:lead ion binding; P:response to cold; C:plasma membrane; P:response to lead ion; F:protein binding; P:lipid transport; C:glyoxysome; F:acyl-CoA binding; F:phosphatidic acid binding; C:endoplasmic reticulum		IPR002110; IPR020683; PR01415 (PRINTS), PTHR18958 (PANTHER), PTHR18958:SF174 (PANTHER)
gi|190722526|Tag_24371|Tag_43917	acyl- binding protein	751	20	1.09413e-48	0.767	P:lipid metabolic process; C:plant-type cell wall; F:lead ion binding; P:response to cold; C:plasma membrane; P:response to lead ion; F:protein binding; P:lipid transport; C:glyoxysome; F:acyl-CoA binding; F:phosphatidic acid binding; C:endoplasmic reticulum
gi|123210720|Tag_44543	acyl- binding protein	627	20	1.07854e-15	0.5165	P:lipid metabolic process; C:plant-type cell wall; F:lead ion binding; P:response to cold; C:plasma membrane; P:response to lead ion; C:intracellular membrane-bounded organelle; C:cytoplasmic part; F:acyl-CoA binding; F:phosphatidic acid binding
gi|51456781|Tag_281	acyl- -binding protein	461	20	4.17216e-27	0.9575	F:acyl-CoA binding; P:transport
gi|190139705|Tag_19554|Tag_53563	acyl carrier	720	20	3.70983e-59	0.812	P:fatty acid biosynthetic process; F:cobalt ion binding; F:acyl carrier activity; C:mitochondrial matrix; F:cofactor binding; F:phosphopantetheine binding
gi|51461866|Tag_12885	acyl carrier	541	20	5.26387e-59	0.805	P:fatty acid biosynthetic process; F:cobalt ion binding; F:acyl carrier activity; C:mitochondrial matrix; F:cofactor binding; F:phosphopantetheine binding
gi|52834009|Tag_647|Tag_5304|Tag_6284|Tag_9434	acyl carrier protein	658	20	3.24662e-37	0.8625	P:fatty acid biosynthetic process; F:oxidoreductase activity; F:acyl carrier activity; F:cofactor binding; C:chloroplast; F:phosphopantetheine binding; P:oxidation reduction
gi|156642530|Tag_25405	acyl carrier protein	589	20	5.14603e-35	0.883	P:fatty acid biosynthetic process; F:acyl carrier activity; C:mitochondrial matrix; F:cofactor binding; F:phosphopantetheine binding
gi|309375323|Tag_36419	acyl carrier protein	599	20	1.80754e-54	0.812	P:fatty acid biosynthetic process; F:cobalt ion binding; F:acyl carrier activity; C:mitochondrial matrix; F:cofactor binding; F:phosphopantetheine binding		no IPS match
gi|156644336|Tag_25124|Tag_50368	acyl carrier protein	524	20	2.59194e-44	0.769	P:fatty acid biosynthetic process; F:oxidoreductase activity; F:acyl carrier activity; F:cofactor binding; C:chloroplast; F:phosphopantetheine binding; P:oxidation reduction
gi|92027825|Tag_19302|Tag_30612	acyl carrier protein	838	20	1.22953e-41	0.799	P:fatty acid biosynthetic process; F:acyl carrier activity; C:mitochondrial matrix; F:cofactor binding; F:phosphopantetheine binding
gi|52838289|Tag_65270	acyl carrier protein	529	20	5.37919e-42	0.799	P:fatty acid biosynthetic process; F:acyl carrier activity; C:mitochondrial matrix; F:cofactor binding; F:phosphopantetheine binding
gi|52837926|Tag_1439|Tag_6139|Tag_23192	acyl carrier protein	530	20	4.99415e-27	0.9655	P:fatty acid biosynthetic process; F:cobalt ion binding; F:acyl carrier activity; C:mitochondrial matrix; F:cofactor binding; F:phosphopantetheine binding
gi|51455922|Tag_1486|Tag_5332	acyl carrier protein	378	20	2.12357e-10	0.9055	P:fatty acid biosynthetic process; F:oxidoreductase activity; F:acyl carrier activity; F:cofactor binding; C:chloroplast; F:phosphopantetheine binding; P:oxidation reduction
gi|190136450|Tag_8105	acyl- dehydrogenase	665	20	1.24e-23	0.771	P:root hair elongation; F:acyl-CoA dehydrogenase activity; P:metabolic process	EC:1.3.99.3
gi|52836421|Tag_60606	acyl- oxidase acx3	247	20	9.39662e-11	0.915	F:acyl-CoA dehydrogenase activity; F:cytochrome-c oxidase activity; C:peroxisome; P:medium-chain fatty acid metabolic process; F:acyl-CoA oxidase activity; P:fatty acid beta-oxidation; F:FAD binding	EC:1.3.99.3; EC:1.9.3.1; EC:1.3.3.6
gi|123211147|Tag_51223	acyl- oxidase acx3	858	20	3.30953e-90	0.7265	F:acyl-CoA dehydrogenase activity; F:cytochrome-c oxidase activity; C:peroxisome; P:medium-chain fatty acid metabolic process; F:acyl-CoA oxidase activity; P:fatty acid beta-oxidation; F:FAD binding	EC:1.3.99.3; EC:1.9.3.1; EC:1.3.3.6
gi|92025271|Tag_14312	acyl- synthetase	644	20	6.74354e-56	0.7605	F:very-long-chain-fatty-acid-CoA ligase activity; F:long-chain-fatty-acid-CoA ligase activity; P:wax biosynthetic process; P:cutin biosynthetic process; C:endoplasmic reticulum; C:plastid	EC:6.2.1.3
gi|156699629|Tag_31270	acyl- synthetase	494	20	7.36681e-64	0.7895	P:fatty acid biosynthetic process; F:long-chain-fatty-acid-CoA ligase activity; C:plasma membrane; C:plastid	EC:6.2.1.3
gi|92023611|Tag_8529|Tag_50770|Tag_52160	acyl- synthetase	777	20	1.08461e-110	0.911	P:fatty acid biosynthetic process; F:long-chain-fatty-acid-CoA ligase activity; C:plasma membrane; C:plastid	EC:6.2.1.3
gi|83420121|Tag_70862	acyl- thioesterase family protein	625	20	8.39433e-29	0.8115	F:palmitoyl-CoA hydrolase activity; P:acyl-CoA metabolic process	EC:3.1.2.2
gi|32875093|Tag_11086|Tag_75507	acyl:coa ligase	750	20	2.98651e-38	0.771	P:auxin biosynthetic process; F:fatty-acyl-CoA synthase activity; F:ligase activity; P:jasmonic acid biosynthetic process; C:peroxisome	EC:2.3.1.86
gi|190725245|Tag_22878	acyl:coa ligase	716	20	2.20354e-96	0.8975	P:jasmonic acid biosynthetic process; P:response to wounding; P:phenylpropanoid metabolic process; C:peroxisome; F:Photinus-luciferin 4-monooxygenase (ATP-hydrolyzing) activity; F:4-coumarate-CoA ligase activity; P:oxidation reduction	EC:1.13.12.7; EC:6.2.1.12
gi|156657312|Tag_50725	acyl:coa ligase	510	20	9.3359e-62	0.9375	P:jasmonic acid biosynthetic process; P:response to wounding; P:phenylpropanoid metabolic process; C:peroxisome; F:Photinus-luciferin 4-monooxygenase (ATP-hydrolyzing) activity; F:4-coumarate-CoA ligase activity; P:oxidation reduction	EC:1.13.12.7; EC:6.2.1.12
gi|76869973|Tag_39505	acyl:coa ligase	794	20	3.86945e-103	0.858	P:auxin biosynthetic process; F:fatty-acyl-CoA synthase activity; P:jasmonic acid biosynthetic process; C:peroxisome; F:Photinus-luciferin 4-monooxygenase (ATP-hydrolyzing) activity; F:4-coumarate-CoA ligase activity; P:oxidation reduction	EC:2.3.1.86; EC:1.13.12.7; EC:6.2.1.12
gi|83422975|Tag_45515	acyl:coa ligase	319	20	1.53172e-16	0.934	P:jasmonic acid biosynthetic process; P:response to wounding; P:phenylpropanoid metabolic process; C:peroxisome; F:Photinus-luciferin 4-monooxygenase (ATP-hydrolyzing) activity; F:4-coumarate-CoA ligase activity; P:oxidation reduction	EC:1.13.12.7; EC:6.2.1.12
gi|190731316|Tag_22557|Tag_32061	acyl-activating enzyme 17	896	20	6.18395e-66	0.752	F:ligase activity
gi|76869926|Tag_17563	acylamino-acid-releasing enzyme	858	20	1.10685e-69	0.835	C:vacuole; P:proteolysis; F:serine-type endopeptidase activity; C:chloroplast	EC:3.4.21.0
gi|156643116|Tag_76365|Tag_90416	acylphosphatase family	455	20	4.19943e-35	0.7715	C:mitochondrion; C:plastid; F:acylphosphatase activity	EC:3.6.1.7
gi|92020303|Tag_35286	acylphosphatase family	537	20	3.84347e-38	0.754	C:mitochondrion; C:plastid; F:acylphosphatase activity	EC:3.6.1.7
gi|123212456|Tag_38277	acyl-protein thioesterase	865	20	2.38716e-112	0.845	F:carboxylesterase activity	EC:3.1.1.0; EC:3.1.1.1
gi|156656595|Tag_33142|Tag_38926	adaptin ear-binding coat-associated	514	5	1.22675e-08	0.69	C:membrane; P:endocytosis
gi|92032302|Tag_43637	adaptin ear-binding coat-associated	775	20	8.39128e-47	0.738	C:membrane; P:endocytosis
gi|92035856|Tag_77725	adenine nucleotide translocator	966	20	2.50957e-148	0.8495	F:binding; C:mitochondrial inner membrane; P:transmembrane transport; C:integral to membrane; F:transporter activity
gi|94324026|Tag_10193|Tag_14244|Tag_35848|Tag_69735	adenine phosphoribosyltransferase	943	20	4.35572e-49	0.883	F:adenine phosphoribosyltransferase activity; C:plasma membrane; F:phosphate transmembrane transporter activity; P:nucleoside metabolic process; C:cytosol; P:adenine salvage	EC:2.4.2.7
gi|92035360|Tag_3144|Tag_11695|Tag_19779	adenine phosphoribosyltransferase	835	20	4.15733e-74	0.8435	P:cellular response to phosphate starvation; F:proton-transporting ATPase activity, rotational mechanism; F:adenine phosphoribosyltransferase activity; P:adenine salvage; F:inorganic phosphate transmembrane transporter activity; C:plant-type cell wall; F:hydrogen ion transporting ATP synthase activity, rotational mechanism; P:phosphate transport; C:chloroplast; C:cytosol; P:plasma membrane ATP sy…	EC:3.6.3.14; EC:2.4.2.7
gi|76867349|Tag_3353|Tag_23682	adenine phosphoribosyltransferase 1	869	20	1.63769e-76	0.942	C:cytosol; F:inorganic phosphate transmembrane transporter activity; P:nucleoside metabolic process; C:plant-type cell wall; P:adenine salvage; F:adenine phosphoribosyltransferase activity; C:chloroplast; P:response to cadmium ion; F:sugar:hydrogen symporter activity; P:cellular response to phosphate starvation; C:plasma membrane; P:phosphate transport	EC:2.4.2.7
gi|190755824|Tag_9427	adenosine 5 -phosphosulfate reductase expressed	853	20	3.35732e-34	0.6295	C:cytoplasmic membrane-bounded vesicle		no IPS match
gi|190805486|Tag_3737|Tag_13729|Tag_39232|Tag_89957	adenosine 5 -phosphosulfate reductase expressed	799	20	3.26499e-25	0.686	C:cytoplasmic membrane-bounded vesicle		no IPS match
gi|190803145|Tag_9225|Tag_9493	adenosine kinase	912	20	3.0437e-84	0.7975	F:adenosine kinase activity; C:cytosol; F:copper ion binding; F:adenylate kinase activity; C:mitochondrion; F:protein serine/threonine/tyrosine kinase activity; P:adenosine salvage; P:response to trehalose-6-phosphate stimulus; P:signal transduction; C:chloroplast; P:response to cadmium ion; C:nucleus; C:plasma membrane; C:apoplast	EC:2.7.1.20; EC:2.7.4.3; EC:2.7.112.1	no IPS match
gi|190770765|Tag_31524	adenosine kinase	868	20	1.62691e-76	0.9575	F:adenosine kinase activity; C:cytosol; F:copper ion binding; F:adenylate kinase activity; C:mitochondrion; F:protein serine/threonine/tyrosine kinase activity; P:adenosine salvage; P:response to trehalose-6-phosphate stimulus; P:signal transduction; C:chloroplast; P:response to cadmium ion; C:nucleus; C:plasma membrane; C:apoplast	EC:2.7.1.20; EC:2.7.4.3; EC:2.7.112.1	IPR001805; IPR002173; IPR011611; G3DSA:3.40.1190.20 (GENE3D), PTHR10584 (PANTHER), SSF53613 (SUPERFAMILY)
gi|123208001|Tag_42932	adenosine kinase	845	20	1.27536e-102	0.952	F:adenosine kinase activity; C:cytosol; F:copper ion binding; F:adenylate kinase activity; C:mitochondrion; F:protein serine/threonine/tyrosine kinase activity; P:adenosine salvage; P:response to trehalose-6-phosphate stimulus; P:signal transduction; C:chloroplast; P:response to cadmium ion; C:nucleus; C:plasma membrane; C:apoplast	EC:2.7.1.20; EC:2.7.4.3; EC:2.7.112.1
gi|92011275|Tag_39900	adenosine kinase	868	20	8.7225e-155	0.9355	F:adenosine kinase activity; C:cytosol; F:copper ion binding; F:adenylate kinase activity; C:mitochondrion; F:protein serine/threonine/tyrosine kinase activity; P:adenosine salvage; P:response to trehalose-6-phosphate stimulus; P:signal transduction; C:chloroplast; P:response to cadmium ion; C:nucleus; C:plasma membrane; C:apoplast	EC:2.7.1.20; EC:2.7.4.3; EC:2.7.112.1
gi|52838235|Tag_19943|Tag_51868	adenosine kinase	618	20	1.00753e-111	0.9365	F:adenosine kinase activity; C:cytosol; F:copper ion binding; F:adenylate kinase activity; C:mitochondrion; F:protein serine/threonine/tyrosine kinase activity; P:adenosine salvage; P:response to trehalose-6-phosphate stimulus; P:signal transduction; C:chloroplast; P:response to cadmium ion; C:nucleus; C:plasma membrane; C:apoplast	EC:2.7.1.20; EC:2.7.4.3; EC:2.7.112.1
gi|92033693|Tag_43666	adenosine monophosphate binding protein 1 ampbp1	395	20	4.56947e-45	0.9075	C:peroxisome; P:metabolic process; F:o-succinylbenzoate-CoA ligase activity; F:AMP binding	EC:6.2.1.26
gi|311125435|Tag_20177	adenyl cyclase	478	17	5.49699e-27	0.754118	C:mitochondrion		no IPS match
gi|83420883|Tag_9143	adenyl cyclase	725	20	1.85461e-98	0.7445	C:mitochondrion
gi|190766961|Tag_84854	adenylate cyclase	846	20	1.03424e-19	0.7235	P:nucleobase, nucleoside, nucleotide and nucleic acid metabolic process; F:catalytic activity		no IPS match
gi|190730507|Tag_44340	adenylate cyclase	643	20	6.03888e-49	0.7265	F:adenylate cyclase activity; P:mRNA capping; F:protein binding; P:cAMP biosynthetic process; F:polynucleotide 5'-phosphatase activity; C:mRNA cap methyltransferase complex	EC:4.6.1.1; EC:3.1.3.33
gi|92034212|Tag_45789	adenylate cyclase	903	20	1.03197e-68	0.6985	P:nucleobase, nucleoside, nucleotide and nucleic acid metabolic process; F:catalytic activity
gi|32876157|Tag_58573	adenylate cyclase	707	20	8.55293e-37	0.7565	F:adenylate cyclase activity; P:mRNA capping; F:protein binding; P:cAMP biosynthetic process; F:polynucleotide 5'-phosphatase activity; C:mRNA cap methyltransferase complex	EC:4.6.1.1; EC:3.1.3.33
gi|190134846|Tag_60204	adenylate kinase	794	20	1.08794e-105	0.9325	C:cytoplasm; F:adenylate kinase activity; P:purine nucleotide metabolic process; P:nucleotide biosynthetic process; F:ATP binding; F:nucleoside triphosphate adenylate kinase activity	EC:2.7.4.3; EC:2.7.4.10
gi|156694543|Tag_64456	adenylate kinase	589	15	5.92892e-07	0.805333	F:transferase activity; P:nucleotide biosynthetic process; F:nucleobase, nucleoside, nucleotide kinase activity; F:nucleotide binding; C:cytoplasm; F:ATP binding; F:nucleotide kinase activity; F:kinase activity; F:phosphotransferase activity, phosphate group as acceptor; P:nucleobase, nucleoside, nucleotide and nucleic acid metabolic process; F:nucleoside triphosphate adenylate kinase activity; F…
gi|156689632|Tag_76953	adenylate kinase	482	20	6.00878e-34	0.7935	F:adenylate kinase activity; P:nucleotide biosynthetic process; F:ATP binding; C:chloroplast stroma	EC:2.7.4.3
gi|76869495|Tag_78299	adenylate kinase	848	20	2.0693e-68	0.8695	F:adenylate kinase activity; P:nucleotide biosynthetic process; F:ATP binding; C:mitochondrion	EC:2.7.4.3
gi|83422228|Tag_13307|Tag_55539	adenylate kinase	679	20	1.08982e-46	0.9	F:adenosine kinase activity; C:cytosol; F:copper ion binding; F:adenylate kinase activity; C:mitochondrion; F:protein serine/threonine/tyrosine kinase activity; P:nucleotide biosynthetic process; F:ATP binding; P:adenosine salvage; P:response to trehalose-6-phosphate stimulus; P:signal transduction; C:chloroplast; P:response to cadmium ion; P:purine nucleotide metabolic process; C:nucleus; C:plas…	EC:2.7.1.20; EC:2.7.4.3; EC:2.7.112.1; EC:2.7.4.10
gi|92033436|Tag_19064	adenylate kinase	685	20	2.39159e-57	0.863	F:adenylate kinase activity; P:root development; C:mitochondrion; P:nucleotide biosynthetic process; P:cellular amino acid biosynthetic process; F:ATP binding; C:chloroplast stroma; P:shoot development; C:nucleus	EC:2.7.4.3
gi|52836766|Tag_89491	adenylate kinase	386	20	4.16917e-59	0.855	F:adenylate kinase activity; P:root development; C:mitochondrion; P:nucleotide biosynthetic process; P:cellular amino acid biosynthetic process; F:ATP binding; C:chloroplast stroma; P:shoot development; C:nucleus	EC:2.7.4.3
gi|51455500|Tag_38178	adenylate kinase	468	20	2.64733e-61	0.9195	C:cytoplasm; F:adenylate kinase activity; P:purine nucleotide metabolic process; P:nucleotide biosynthetic process; F:ATP binding; F:nucleoside triphosphate adenylate kinase activity	EC:2.7.4.3; EC:2.7.4.10
gi|254627735|Tag_10313	adenylate kinase 1	434	12	2.55607e-16	0.8675	F:ATP binding; F:adenylate kinase activity; P:nucleobase, nucleoside, nucleotide and nucleic acid metabolic process	EC:2.7.4.3	SignalP (SIGNALP)
gi|76868698|Tag_35093	adenylate kinase 1	825	20	3.51525e-118	0.72	F:nucleotide kinase activity; C:mitochondrion
gi|92033882|Tag_165	adenylate kinase 1	435	20	5.48988e-27	0.809	F:adenylate kinase activity; P:nucleobase, nucleoside, nucleotide and nucleic acid metabolic process; F:ATP binding; C:mitochondrion	EC:2.7.4.3
gi|92029955|Tag_2674	adenylate translocator	748	20	3.42467e-111	0.822	P:transmembrane transport; F:copper ion binding; C:cell wall; P:root hair elongation; C:cytoskeleton; C:nucleolus; C:integral to membrane; C:mitochondrial inner membrane; P:purine nucleotide transport; P:cytoskeleton organization; C:chloroplast envelope; F:ATP:ADP antiporter activity; F:structural constituent of cytoskeleton; C:vacuole; C:plasma membrane
gi|156686572|Tag_17712	adenylosuccinate lyase	512	20	1.65033e-21	0.7415	P:purine ribonucleotide biosynthetic process; F:N6-(1,2-dicarboxyethyl)AMP AMP-lyase (fumarate-forming) activity	EC:4.3.2.2
gi|190778188|Tag_5984	adenylosuccinate synthetase	834	20	1.35537e-141	0.932	F:adenylosuccinate synthase activity; P:AMP biosynthetic process; F:magnesium ion binding; C:chloroplast stroma; P:response to cadmium ion; F:GTP binding; C:apoplast	EC:6.3.4.4	IPR001114; IPR018220; G3DSA:1.10.300.10 (GENE3D), G3DSA:3.40.440.10 (GENE3D), G3DSA:3.90.170.10 (GENE3D), SSF52540 (SUPERFAMILY)
gi|83420159|Tag_22710	adenylosuccinate synthetase	567	20	2.75982e-19	0.9435	F:adenylosuccinate synthase activity; P:AMP biosynthetic process; F:magnesium ion binding; C:chloroplast stroma; P:response to cadmium ion; F:GTP binding; C:apoplast	EC:6.3.4.4
gi|83419495|Tag_43149	adenylosuccinate synthetase	641	20	2.02436e-20	0.957	F:adenylosuccinate synthase activity; P:AMP biosynthetic process; F:magnesium ion binding; C:chloroplast stroma; P:response to cadmium ion; F:GTP binding; C:apoplast	EC:6.3.4.4
gi|190742697|Tag_80812	adenylyl cyclase-associated	670	9	4.05302e-06	0.63	F:binding; F:actin binding; P:cytoskeleton organization		SignalP (SIGNALP)
gi|83418486|Tag_61000	adenylyl cyclase-associated protein	892	20	5.11039e-105	0.8605	P:actin cytoskeleton organization; F:actin binding; P:unidimensional cell growth
gi|92033599|Tag_44097	adenylyl cyclase-associated protein	532	20	2.4671e-42	0.861	P:actin cytoskeleton organization; F:actin binding; P:unidimensional cell growth
gi|156676576|Tag_33060	adenylyl cyclase-like	521	13	3.45889e-09	0.863077	C:mitochondrion
gi|190139978|Tag_26188	adhesion regulating molecule family	780	20	1.2627e-74	0.7615	C:integral to membrane; C:cytoplasm; P:cell adhesion; C:nucleus; F:nucleotide binding
gi|123212109|Tag_72682	adhesion regulating molecule family	624	20	9.89295e-38	0.7615	C:integral to membrane; C:cytoplasm; P:cell adhesion; C:nucleus; F:nucleotide binding
gi|83421475|Tag_54111	adipocyte plasma membrane-associated	845	20	2.05036e-76	0.7605	F:lyase activity
gi|76869772|Tag_3539|Tag_39510|Tag_42928	adp ribosylation factor 1 gtpase activating protein	858	20	5.86904e-71	0.695	C:cytosol; F:DNA binding; C:nucleus
gi|190739026|Tag_45894	adp-glucose pyrophosphorylase family protein	714	20	3.26867e-84	0.91	P:response to cadmium ion; F:mannose-1-phosphate guanylyltransferase activity; C:peroxisome; P:biosynthetic process	EC:2.7.7.13	IPR011004; G3DSA:3.90.550.10 (GENE3D), PTHR22572 (PANTHER), PTHR22572:SF15 (PANTHER)
gi|52836632|Tag_6407	adp-glucose pyrophosphorylase family protein	396	20	2.13742e-18	0.725	P:response to cadmium ion; C:peroxisome; F:nucleotidyltransferase activity; P:biosynthetic process	EC:2.7.7.0
gi|190775259|Tag_80886	adp-glucose pyrophosphorylase large subunit	916	20	8.37748e-66	0.809	P:glycogen biosynthetic process; C:amyloplast; F:ATP binding; P:starch biosynthetic process; C:chloroplast; F:glucose-1-phosphate adenylyltransferase activity	EC:2.7.7.27	no IPS match
gi|156684992|Tag_42235	adp-glucose pyrophosphorylase large subunit	582	20	5.02002e-11	0.9585	P:glycogen biosynthetic process; C:amyloplast; C:glucose-1-phosphate adenylyltransferase complex; F:ATP binding; P:starch biosynthetic process; C:chloroplast; F:glucose-1-phosphate adenylyltransferase activity	EC:2.7.7.27
gi|92016840|Tag_46175	adp-glucose pyrophosphorylase large subunit	909	20	3.55721e-101	0.9445	P:glycogen biosynthetic process; C:amyloplast; F:ATP binding; P:starch biosynthetic process; C:chloroplast; F:glucose-1-phosphate adenylyltransferase activity	EC:2.7.7.27
gi|76870305|Tag_81752	adp-glucose pyrophosphorylase large subunit	795	20	5.71546e-139	0.8875	C:amyloplast; C:chloroplast envelope; F:ATP binding; P:starch biosynthetic process; C:chloroplast stroma; F:glucose-1-phosphate adenylyltransferase activity; P:glycogen biosynthetic process	EC:2.7.7.27
gi|76868373|Tag_55797	adp-glucose pyrophosphorylase large subunit	307	3	0.00013175	0.69	F:transferase activity; P:biosynthetic process; C:amyloplast; F:glucose-1-phosphate adenylyltransferase activity; F:nucleotide binding; P:glycogen biosynthetic process; F:ATP binding; F:nucleotidyltransferase activity; P:starch biosynthetic process; C:plastid; C:chloroplast
gi|83420911|Tag_21676	adp-glucose pyrophosphorylase large subunit	598	20	2.85656e-36	0.9375	P:glycogen biosynthetic process; C:amyloplast; C:glucose-1-phosphate adenylyltransferase complex; F:ATP binding; P:starch biosynthetic process; C:chloroplast; F:glucose-1-phosphate adenylyltransferase activity	EC:2.7.7.27
gi|83417373|Tag_90744	adp-glucose pyrophosphorylase small subunit	856	20	2.23459e-155	0.9785	P:glycogen biosynthetic process; C:amyloplast; F:ATP binding; P:starch biosynthetic process; C:chloroplast; F:glucose-1-phosphate adenylyltransferase activity	EC:2.7.7.27
gi|52838737|Tag_60624	adp-glucose pyrophosphorylase small subunit	380	20	8.54741e-28	0.972	C:heterotetrameric ADPG pyrophosphorylase complex; C:amyloplast; P:photoperiodism, flowering; F:ATP binding; P:starch biosynthetic process; C:chloroplast stroma; F:glucose-1-phosphate adenylyltransferase activity; P:glycogen biosynthetic process; C:apoplast	EC:2.7.7.27
gi|52836683|Tag_32920|Tag_83531	adp-ribosylation factor	360	20	2.39417e-22	1	C:intracellular; F:GTP binding; P:small GTPase mediated signal transduction
gi|92037665|Tag_314|Tag_71711	adp-ribosylation factor	826	20	4.77309e-99	0.9865	P:protein amino acid ADP-ribosylation; F:GTP binding; C:Golgi apparatus; P:vesicle-mediated transport; P:intracellular protein transport; P:small GTPase mediated signal transduction; F:transporter activity
gi|92013472|Tag_3225|Tag_23354	adp-ribosylation factor	820	20	1.23787e-99	0.9925	P:protein amino acid ADP-ribosylation; F:GTP binding; C:Golgi apparatus; P:vesicle-mediated transport; P:intracellular protein transport; P:small GTPase mediated signal transduction; F:transporter activity
gi|92038796|Tag_14977	adp-ribosylation factor	813	20	5.47485e-100	0.9565	F:GTP binding; C:intracellular; P:intracellular protein transport; P:ER to Golgi vesicle-mediated transport; P:small GTPase mediated signal transduction; F:transporter activity
gi|52834159|Tag_212	adp-ribosylation factor	506	20	4.87459e-31	1	C:vacuole; F:GTP binding; F:phospholipase activator activity; P:small GTPase mediated signal transduction
gi|224699895|Tag_27|Tag_86191	adp-ribosylation factor	599	20	1.46501e-88	0.997	C:vacuole; F:GTP binding; F:copper ion binding; C:plasma membrane; F:protein binding; C:Golgi-associated vesicle; F:phospholipase activator activity; P:small GTPase mediated signal transduction		IPR005225; IPR006688; IPR006689; G3DSA:3.40.50.300 (GENE3D), PTHR11711:SF30 (PANTHER), PS51417 (PROFILE), SSF52540 (SUPERFAMILY)
gi|190137060|Tag_23515	adp-ribosylation factor	644	20	5.49103e-74	0.8375	P:small GTPase mediated signal transduction; C:intracellular; P:endosperm development; P:microtubule cytoskeleton organization; P:tubulin complex assembly; F:GTPase activity; P:gravitropism; P:cellularization of the embryo sac; F:GTP binding; P:embryonic development ending in seed dormancy	EC:3.6.5.1; EC:3.6.5.2; EC:3.6.5.3; EC:3.6.5.4
gi|123209236|Tag_80190	adp-ribosylation factor	781	20	3.77552e-95	0.935	F:GTP binding; C:intracellular; P:intracellular protein transport; P:ER to Golgi vesicle-mediated transport; P:small GTPase mediated signal transduction; F:transporter activity
gi|94324920|Tag_5875	adp-ribosylation factor	753	20	3.61508e-100	0.99	P:protein amino acid ADP-ribosylation; F:GTP binding; C:Golgi apparatus; P:vesicle-mediated transport; P:intracellular protein transport; P:small GTPase mediated signal transduction; F:transporter activity
gi|83420575|Tag_35942	adp-ribosylation factor	605	20	1.57884e-45	0.9355	F:GTP binding; C:intracellular; P:intracellular protein transport; P:ER to Golgi vesicle-mediated transport; P:small GTPase mediated signal transduction; F:transporter activity
gi|83420457|Tag_2149|Tag_57489	adp-ribosylation factor	643	20	5.57411e-95	0.9955	F:GTP binding; P:intracellular protein transport; P:small GTPase mediated signal transduction; C:mitochondrion; F:transporter activity
gi|92034852|Tag_79630	adp-ribosylation factor	829	20	9.68715e-100	0.994	C:vacuole; F:GTP binding; F:protein binding; C:Golgi-associated vesicle; F:phospholipase activator activity; P:small GTPase mediated signal transduction
gi|92011482|Tag_708|Tag_6147|Tag_16941	adp-ribosylation factor	901	20	1.12351e-99	0.994	C:vacuole; F:GTP binding; F:protein binding; C:Golgi-associated vesicle; F:phospholipase activator activity; P:small GTPase mediated signal transduction
gi|190134980|Tag_30174|Tag_53149	adp-ribosylation factor 3	642	20	4.29775e-71	0.862	P:vesicle-mediated transport; P:auxin metabolic process; P:small GTPase mediated signal transduction; P:regulation of transcription, DNA-dependent; P:vegetative phase change; C:Golgi stack; F:DNA binding; P:response to auxin stimulus; P:abaxial cell fate specification; F:protein binding; F:transcription factor activity; P:response to cadmium ion; P:protein transport; C:nucleus; F:GTP binding; C:p…
gi|92035062|Tag_11888|Tag_36177|Tag_82149	adp-ribosylation factor c1	820	20	4.12083e-95	0.902	C:endomembrane system; C:intracellular; F:GTP binding; P:small GTPase mediated signal transduction
gi|83422875|Tag_4957	adp-ribosylation factor-like protein	750	20	8.54947e-94	0.954	C:vacuole; C:nucleus; C:plasma membrane; F:GTP binding
gi|92032030|Tag_12791|Tag_14414	adp-ribosylation factor-like protein	934	20	4.08923e-92	0.956	C:endomembrane system; C:vacuole; C:nucleus; C:plasma membrane; F:GTP binding
gi|76869784|Tag_86058	adp-ribosylation factor-like protein	843	20	2.24089e-91	0.9365	C:vacuole; C:nucleus; C:plasma membrane; F:GTP binding
gi|83421980|Tag_13140	adp-ribosylation factor-like protein	790	20	9.20377e-97	0.9605	C:vacuole; C:nucleus; C:plasma membrane; F:GTP binding
gi|83421752|Tag_22081|Tag_64045	adp-ribosylation factor-like protein	679	20	1.04826e-65	0.933	C:endomembrane system; F:GTP binding
gi|92034369|Tag_10175|Tag_28698|Tag_48219	adp-ribosylation factor-like protein	811	20	6.43389e-93	0.95	C:vacuole; C:nucleus; C:plasma membrane; F:GTP binding
gi|92012697|Tag_6691|Tag_46829|Tag_54705	adp-ribosylation factor-like protein	808	20	1.42254e-92	0.9565	C:endomembrane system; C:vacuole; C:nucleus; C:plasma membrane; F:GTP binding
gi|254642584|Tag_42107	adrenodoxin-like ferredoxin 1	624	20	9.60435e-25	0.846	P:pollen tube development; F:metal ion binding; F:electron carrier activity; C:mitochondrion; F:2 iron, 2 sulfur cluster binding		IPR001041; IPR012675; IPR018298; PTHR23426 (PANTHER), PTHR23426:SF1 (PANTHER)
gi|76868279|Tag_20264|Tag_46968|Tag_75982	afadin- and alpha-actinin-binding	814	20	8.48576e-85	0.843	P:response to cadmium ion
gi|190139654|Tag_6705	afc1 (arabidopsis fus3-complementing gene 1) atp binding kinase protein kinase protein serine threonine kinase protein tyrosine kinase	663	20	6.18032e-84	0.9175	P:regulation of transcription; F:protein binding; P:protein amino acid phosphorylation; F:ATP binding; F:protein serine/threonine kinase activity	EC:2.7.11.0
gi|76869979|Tag_87301	afg1-like atpase family protein	967	20	3.6746e-99	0.863	F:ATPase activity; F:ATP binding; C:chloroplast; C:mitochondrion; F:calmodulin binding
gi|190140923|Tag_75972	afp3 (abi five binding protein 3)	686	20	3.07177e-36	0.684	F:protein binding
gi|94325005|Tag_35905	agenet domain-containing protein	940	20	1.39641e-39	0.5655	F:RNA binding; P:biological_process
gi|190729548|Tag_61018	agmatine coumaroyltransferase	650	20	2.41053e-61	0.614	F:transferase activity, transferring acyl groups other than amino-acyl groups	EC:2.3.1.0
gi|83422795|Tag_13169|Tag_26104	agmatine deiminase	624	20	1.86573e-36	0.829	F:agmatine deiminase activity; P:embryonic development ending in seed dormancy; P:putrescine biosynthetic process	EC:3.5.3.12
gi|52834904|Tag_66381	ag-motif binding protein-1	506	2	9.89055e-08	0.8
gi|51457383|Tag_63441	agp16	402	20	4.27166e-19	0.754	C:anchored to membrane
gi|92039265|Tag_4981	aha1 domain-containing protein	795	20	2.29494e-63	0.907	C:cytoplasm; P:response to stress; F:chaperone binding; F:ATPase activator activity
gi|190755550|Tag_71057	aha1 domain-containing protein	900	20	6.66346e-60	0.769	F:ATPase activator activity; C:cytoplasm; P:response to stress; F:chaperone binding		IPR013538; G3DSA:3.30.530.20 (GENE3D), PTHR13009 (PANTHER), SSF55961 (SUPERFAMILY)
gi|83422969|Tag_4345|Tag_18157	aim1 protein	704	20	1.34885e-42	0.786	C:cell wall; P:seed germination; C:peroxisome; F:3-hydroxybutyryl-CoA epimerase activity; P:jasmonic acid biosynthetic process; P:flower development; F:3-hydroxyacyl-CoA dehydrogenase activity; P:fatty acid beta-oxidation; F:coenzyme binding; C:chloroplast; F:enoyl-CoA hydratase activity	EC:5.1.2.3; EC:1.1.1.35; EC:4.2.1.17
gi|190766635|Tag_15446	aim1 protein	699	20	7.47129e-54	0.8495	C:cell wall; P:seed germination; C:peroxisome; F:3-hydroxybutyryl-CoA epimerase activity; P:jasmonic acid biosynthetic process; P:flower development; F:3-hydroxyacyl-CoA dehydrogenase activity; P:fatty acid beta-oxidation; F:coenzyme binding; C:chloroplast; F:enoyl-CoA hydratase activity	EC:5.1.2.3; EC:1.1.1.35; EC:4.2.1.17	IPR006108; IPR008927; IPR013328; PTHR23309 (PANTHER)
gi|190143434|Tag_58312	aim1 protein	641	19	9.42533e-10	0.744737	P:fatty acid metabolic process; F:3-hydroxybutyryl-CoA epimerase activity; F:oxidoreductase activity; F:coenzyme binding	EC:5.1.2.3
gi|32878947|Tag_26292	aim1 protein	597	20	8.62085e-25	0.6215	C:cell wall; F:long-chain-enoyl-CoA hydratase activity; P:seed germination; C:peroxisome; C:nucleolus; P:jasmonic acid biosynthetic process; P:flower development; F:3-hydroxyacyl-CoA dehydrogenase activity; P:fatty acid beta-oxidation; F:isomerase activity; C:chloroplast; F:enoyl-CoA hydratase activity	EC:4.2.1.74; EC:1.1.1.35; EC:4.2.1.17
gi|83419532|Tag_53859	air9 protein	870	20	2.12405e-100	0.918	C:plastid
gi|190769562|Tag_74770	akin beta1	721	20	2.40464e-58	0.862	F:protein binding; P:cellular response to nitrogen levels; F:AMP-activated protein kinase activity; C:chloroplast		IPR006828; PTHR10343 (PANTHER), PTHR10343:SF4 (PANTHER)
gi|83420831|Tag_58470	akin beta1	697	20	1.2903e-90	0.862	F:protein binding; P:cellular response to nitrogen levels; F:AMP-activated protein kinase activity; C:chloroplast
gi|52838474|Tag_55405	akin beta3	559	20	2.61101e-27	0.8215	F:gamma-glutamyltransferase activity; F:kinase activity; F:protein binding	EC:2.3.2.2
gi|190801762|Tag_37475	akin gamma	843	20	1.55908e-76	0.821	F:kinase activity; P:metabolic process; C:plant-type cell wall		IPR000644; IPR013785; PTHR13780 (PANTHER), SSF54631 (SUPERFAMILY)
gi|92030691|Tag_90231	aladin-related adracalin-related	794	20	6.8779e-76	0.6505	F:molecular_function; P:biological_process; C:cellular_component
gi|94330257|Tag_60874	alanine acetyl transferase	869	20	4.04313e-67	0.752	P:response to abscisic acid stimulus; P:metabolic process; F:N-acetyltransferase activity
gi|94329880|Tag_20289	alanine acetyl transferase	663	20	5.66819e-37	0.801	P:response to abscisic acid stimulus; P:metabolic process; F:N-acetyltransferase activity
gi|83422994|Tag_81971|Tag_86126	alanine aminotransferase	540	20	1.76456e-30	0.761	F:copper ion binding; F:L-alanine:2-oxoglutarate aminotransferase activity; F:ATP binding; C:mitochondrion	EC:2.6.1.2
gi|123219432|Tag_21206	alanine aminotransferase	430	20	3.56404e-50	0.915	F:pyridoxal phosphate binding; F:copper ion binding; F:L-alanine:2-oxoglutarate aminotransferase activity; P:biosynthetic process; F:ATP binding; F:obs-aminocyclopropane-1-carboxylate synthase activity; C:mitochondrion	EC:2.6.1.2; EC:4.4.1.14
gi|94326978|Tag_13629	alanine aminotransferase	903	20	5.19058e-137	0.911	F:pyridoxal phosphate binding; F:copper ion binding; F:L-alanine:2-oxoglutarate aminotransferase activity; P:biosynthetic process; F:ATP binding; F:obs-aminocyclopropane-1-carboxylate synthase activity; C:mitochondrion	EC:2.6.1.2; EC:4.4.1.14
gi|190760633|Tag_34021	alanine aminotransferase	914	20	1.24029e-93	0.9225	F:pyridoxal phosphate binding; F:copper ion binding; F:L-alanine:2-oxoglutarate aminotransferase activity; P:biosynthetic process; F:ATP binding; F:obs-aminocyclopropane-1-carboxylate synthase activity; C:mitochondrion	EC:2.6.1.2; EC:4.4.1.14	IPR015421; IPR015424; PTHR11751 (PANTHER), PTHR11751:SF29 (PANTHER)
gi|92037515|Tag_11005	alanine aminotransferase	799	20	2.27035e-127	0.912	F:pyridoxal phosphate binding; F:copper ion binding; F:L-alanine:2-oxoglutarate aminotransferase activity; P:biosynthetic process; F:ATP binding; F:obs-aminocyclopropane-1-carboxylate synthase activity; C:mitochondrion	EC:2.6.1.2; EC:4.4.1.14
gi|32873343|Tag_29292	alanine aminotransferase	641	20	5.48733e-34	0.725	F:copper ion binding; F:L-alanine:2-oxoglutarate aminotransferase activity; F:ATP binding; C:mitochondrion	EC:2.6.1.2
gi|52836312|Tag_24860	alanine aminotransferase	563	20	9.1717e-76	0.941	P:response to oxidative stress; C:peroxisome; F:alanine-glyoxylate transaminase activity; F:gamma-glutamyltransferase activity; C:plant-type cell wall; F:obs-aminocyclopropane-1-carboxylate synthase activity; F:L-alanine:2-oxoglutarate aminotransferase activity; F:glutathione gamma-glutamylcysteinyltransferase activity; C:chloroplast stroma; P:glutathione catabolic process; P:photorespiration; C:…	EC:2.6.1.44; EC:2.3.2.2; EC:4.4.1.14; EC:2.6.1.2; EC:2.3.2.15; EC:2.6.1.4
gi|92011783|Tag_18990	alanine racemase family protein	1002	20	9.13212e-56	0.8755	F:pyridoxal phosphate binding
gi|92035816|Tag_17278	alcohol dehydrogenase	913	20	4.49577e-120	0.8595	P:oxidation reduction; F:S-(hydroxymethyl)glutathione dehydrogenase activity; F:zinc ion binding; C:chloroplast	EC:1.1.1.284
gi|83421092|Tag_5754	alcohol dehydrogenase	563	20	1.5153e-70	0.9545	C:cytoplasm; P:oxidation reduction; F:zinc ion binding; F:alcohol dehydrogenase (NAD) activity	EC:1.1.1.1
gi|190801738|Tag_18862	alcohol dehydrogenase	720	20	3.70123e-67	0.773	F:zinc ion binding; F:oxidoreductase activity; P:oxidation reduction		IPR011032; IPR016040; SSF51735 (SUPERFAMILY)
gi|190743853|Tag_74499	alcohol dehydrogenase	862	20	6.50259e-86	0.834	C:cytoplasm; P:oxidation reduction; F:S-(hydroxymethyl)glutathione dehydrogenase activity; F:zinc ion binding; F:alcohol dehydrogenase (NAD) activity	EC:1.1.1.284; EC:1.1.1.1	no IPS match
gi|156660822|Tag_76685	alcohol dehydrogenase	458	1	0.00022376	0.57
gi|92035521|Tag_62460	alcohol dehydrogenase	382	20	4.5008e-53	0.9655	C:cytoplasm; P:oxidation reduction; F:S-(hydroxymethyl)glutathione dehydrogenase activity; F:zinc ion binding; F:alcohol dehydrogenase (NAD) activity	EC:1.1.1.284; EC:1.1.1.1
gi|52835945|Tag_56729	alcohol dehydrogenase	399	20	7.46653e-64	0.9475	C:cytoplasm; P:oxidation reduction; F:S-(hydroxymethyl)glutathione dehydrogenase activity; F:zinc ion binding; F:alcohol dehydrogenase (NAD) activity	EC:1.1.1.284; EC:1.1.1.1
gi|33667303|Tag_42108	alcohol dehydrogenase	433	20	3.0183e-33	0.9805	C:cytoplasm; P:oxidation reduction; F:zinc ion binding; F:alcohol dehydrogenase (NAD) activity	EC:1.1.1.1
gi|52838972|Tag_35434	alcohol dehydrogenase adh	323	20	3.49677e-21	0.91	F:zinc ion binding; P:oxidation reduction; F:S-(hydroxymethyl)glutathione dehydrogenase activity	EC:1.1.1.284
gi|52838462|Tag_4347	alcohol dehydrogenase class iii	400	20	1.33025e-28	0.915	F:S-(hydroxymethyl)glutathione dehydrogenase activity; P:ethanol oxidation; C:peroxisome; P:formaldehyde metabolic process; P:heat acclimation; P:cell death; F:alcohol dehydrogenase (NAD) activity; F:zinc ion binding; P:seed development; F:S-nitrosoglutathione reductase activity	EC:1.1.1.284; EC:1.1.1.1
gi|52834321|Tag_1223|Tag_48890	alcohol dehydrogenase class iii	536	20	3.84347e-38	0.9305	F:S-(hydroxymethyl)glutathione dehydrogenase activity; P:ethanol oxidation; C:peroxisome; P:formaldehyde metabolic process; P:heat acclimation; P:cell death; F:alcohol dehydrogenase (NAD) activity; F:zinc ion binding; P:seed development; F:S-nitrosoglutathione reductase activity	EC:1.1.1.284; EC:1.1.1.1
gi|94324621|Tag_58898	alcohol dehydrogenase i	812	20	4.77401e-112	0.952	C:cytoplasm; P:oxidation reduction; F:S-(hydroxymethyl)glutathione dehydrogenase activity; F:zinc ion binding; F:alcohol dehydrogenase (NAD) activity	EC:1.1.1.284; EC:1.1.1.1
gi|92031725|Tag_34664	alcohol dehydrogenase-like protein	663	20	2.69954e-63	0.826	F:zinc ion binding; F:cobalt ion binding; F:alcohol dehydrogenase (NAD) activity; P:oxidation reduction	EC:1.1.1.1
gi|32871482|Tag_80473	alcohol oxidase	565	20	2.20336e-45	0.819	P:alcohol metabolic process; C:microsome; F:FAD binding; P:response to cold; F:electron carrier activity; F:long-chain-alcohol oxidase activity; C:integral to membrane; P:oxidation reduction	EC:1.1.3.20
gi|76869149|Tag_21425|Tag_28854	aldehyde dehydrogenase	824	20	1.42717e-119	0.924	F:3-chloroallyl aldehyde dehydrogenase activity; F:aldehyde dehydrogenase (NAD) activity; P:response to cadmium ion; F:ATP binding; C:chloroplast; C:mitochondrion; P:oxidation reduction; F:retinal dehydrogenase activity	EC:1.2.1.3; EC:1.2.1.36
gi|92029002|Tag_65549	aldehyde dehydrogenase	814	20	6.17748e-144	0.94	F:aldehyde dehydrogenase (NAD) activity; F:retinal dehydrogenase activity; C:mitochondrion; P:oxidation reduction	EC:1.2.1.3; EC:1.2.1.36
gi|83421151|Tag_70483|Tag_82730	aldehyde dehydrogenase	685	20	1.84396e-33	0.827	F:3-chloroallyl aldehyde dehydrogenase activity; C:vacuole; P:response to desiccation; F:aldehyde dehydrogenase (NAD) activity; P:response to abscisic acid stimulus; C:membrane; P:cellular aldehyde metabolic process; C:endoplasmic reticulum; C:plastid; P:response to salt stress; P:oxidation reduction	EC:1.2.1.3
gi|83419619|Tag_27759	aldehyde dehydrogenase	586	20	1.04649e-64	0.8985	F:aldehyde dehydrogenase (NAD) activity; F:retinal dehydrogenase activity; F:3-chloroallyl aldehyde dehydrogenase activity; C:mitochondrion; P:oxidation reduction	EC:1.2.1.3; EC:1.2.1.36
gi|52835446|Tag_8716|Tag_50690	aldehyde dehydrogenase	192	20	4.74509e-26	0.932	F:3-chloroallyl aldehyde dehydrogenase activity; F:aldehyde dehydrogenase (NAD) activity; P:response to cadmium ion; F:ATP binding; C:chloroplast; C:mitochondrion; P:oxidation reduction; F:retinal dehydrogenase activity	EC:1.2.1.3; EC:1.2.1.36
gi|52839113|Tag_16231	aldehyde dehydrogenase family 7 member a1	585	20	9.59776e-18	0.976	P:response to abscisic acid stimulus; F:aldehyde dehydrogenase (NAD) activity; P:response to desiccation; P:response to salt stress; F:3-chloroallyl aldehyde dehydrogenase activity; P:cellular aldehyde metabolic process; P:oxidation reduction	EC:1.2.1.3
gi|83420863|Tag_78863	aldehyde dimeric nadp-preferring	721	20	1.50617e-60	0.8095	F:3-chloroallyl aldehyde dehydrogenase activity; C:vacuole; P:response to desiccation; F:aldehyde dehydrogenase (NAD) activity; C:amyloplast; P:response to abscisic acid stimulus; C:chloroplast; C:membrane; P:cellular aldehyde metabolic process; C:endoplasmic reticulum; P:response to salt stress; P:oxidation reduction	EC:1.2.1.3
gi|190729936|Tag_66166	aldh6b2 3-chloroallyl aldehyde dehydrogenase methylmalonate-semialdehyde dehydrogenase oxidoreductase	892	20	1.10526e-91	0.868	F:3-chloroallyl aldehyde dehydrogenase activity; F:methylmalonate-semialdehyde dehydrogenase (acylating) activity; P:response to oxidative stress; F:copper ion binding; P:valine metabolic process; C:mitochondrion; P:oxidation reduction	EC:1.2.1.27
gi|190141359|Tag_59399	aldo keto	599	20	3.49505e-82	0.8905	P:auxin mediated signaling pathway; P:oxidation reduction; F:pyridoxine 4-dehydrogenase activity	EC:1.1.1.65
gi|92038446|Tag_52742	aldo keto	761	20	2.58078e-85	0.852	P:oxidation reduction; F:pyridoxine 4-dehydrogenase activity	EC:1.1.1.65
gi|190774965|Tag_64194	aldo keto reductase 2	862	20	2.75107e-60	0.7425			IPR001395; IPR023210; PTHR11732:SF12 (PANTHER), SignalP (SIGNALP)
gi|311122526|Tag_71512	aldo keto reductase family protein	630	20	2.53537e-105	0.8745	F:20-alpha-hydroxysteroid dehydrogenase activity; F:aldo-keto reductase activity; P:oxidation reduction; C:chloroplast	EC:1.1.1.149	IPR001395; IPR018170; IPR020471; IPR023210; PTHR11732:SF12 (PANTHER)
gi|309375164|Tag_18533	aldose 1-epimerase	619	20	2.19938e-66	0.7765	P:carbohydrate metabolic process; F:isomerase activity		IPR008183; IPR011013; IPR014718; IPR015443
gi|156692623|Tag_41917	aldose 1-epimerase	472	20	2.3142e-49	0.808	F:carbohydrate binding; P:hexose metabolic process; F:aldose 1-epimerase activity	EC:5.1.3.3
gi|52838050|Tag_15035|Tag_36570	aldose 1-epimerase family protein	537	20	2.84377e-41	0.8885	F:carbohydrate binding; F:aldose 1-epimerase activity; P:galactose metabolic process	EC:5.1.3.3
gi|156676849|Tag_17825	aldose 1-epimerase family protein	471	20	4.23707e-35	0.8895	F:carbohydrate binding; F:aldose 1-epimerase activity; P:galactose metabolic process	EC:5.1.3.3
gi|94327641|Tag_56436|Tag_83610	aldose-1-epimerase-like protein	693	20	1.04223e-100	0.7355	P:carbohydrate metabolic process; C:cytoplasmic membrane-bounded vesicle; F:isomerase activity
gi|190135744|Tag_21450|Tag_60626	alkaline alpha-galactosidase seed imbibition protein	714	20	1.25076e-59	0.758	P:metabolic process; F:galactinol-raffinose galactosyltransferase activity; F:hydrolase activity, hydrolyzing O-glycosyl compounds	EC:2.4.1.67; EC:3.2.1.0
gi|32874003|Tag_13833|Tag_24897	alkaline neutral invertase	654	20	1.8897e-21	0.49	C:mitochondrion; F:catalytic activity
gi|76866732|Tag_50533	allantoate amidohydrolase	513	20	4.03672e-44	0.812	C:cytoplasmic membrane-bounded vesicle; F:protein binding; P:ureide catabolic process; F:allantoate deiminase activity; P:proteolysis; C:endoplasmic reticulum; F:metallopeptidase activity	EC:3.5.3.9
gi|156684713|Tag_83609	alliin lyase	475	20	2.82279e-39	0.6825	P:gynoecium development; P:indoleacetic acid biosynthetic process; F:L-glutamine:2-oxoglutarate aminotransferase activity; P:positive gravitropism; P:primary root development; F:L-tryptophan:pyruvate aminotransferase activity; P:phloem or xylem histogenesis; F:L-phenylalanine:2-oxoglutarate aminotransferase activity; F:L-tryptophan:2-oxoglutarate aminotransferase activity; F:L-phenylalanine:pyruv…	EC:2.6.1.27; EC:2.6.1.58; EC:2.6.1.2; EC:2.6.1.6; EC:2.6.1.5
gi|92033082|Tag_17934	allyl alcohol dehydrogenase-like protein	441	13	1.0967e-27	0.779231	C:chloroplast envelope
gi|33667628|Tag_76333	allyl alcohol dehydrogenase-like protein	348	12	2.19934e-23	0.764167	C:chloroplast envelope
gi|94328428|Tag_39656	alpha beta fold family protein	366	20	5.6408e-32	0.863	F:hydrolase activity; C:endoplasmic reticulum
gi|156666210|Tag_21969	alpha beta hydrolase domain containing protein	528	20	9.26103e-10	0.6005	C:endomembrane system; F:molecular_function; F:hydrolase activity; P:biological_process
gi|156643963|Tag_10061|Tag_50942	alpha dna	594	15	4.37158e-13	0.731333	F:DNA-directed DNA polymerase activity; F:DNA binding; P:DNA replication	EC:2.7.7.7
gi|190138996|Tag_18031	alpha fucosyltransferase	486	20	3.36824e-48	0.905	C:Golgi cisterna membrane; P:Lewis a epitope biosynthetic process; F:fucosyltransferase activity; C:cytoplasmic membrane-bounded vesicle; P:protein amino acid glycosylation; C:integral to membrane
gi|190136952|Tag_64445|Tag_78028	alpha galactosidase	507	20	7.503e-40	0.847	P:leaf morphogenesis; C:plant-type cell wall; P:carbohydrate metabolic process; F:cation binding; F:alpha-galactosidase activity; P:positive regulation of flower development	EC:3.2.1.22
gi|156706952|Tag_10233	alpha- -glucan-protein synthase	491	20	5.4379e-91	0.979	C:plant-type cell wall; C:Golgi apparatus; C:cell junction; P:cellulose biosynthetic process; F:glycogenin glucosyltransferase activity; P:cellular cell wall organization	EC:2.4.1.186
gi|156671908|Tag_246	alpha- -glucan-protein synthase	544	20	1.67681e-44	0.889	C:plant-type cell wall; C:Golgi apparatus; C:cell junction; P:cellulose biosynthetic process; F:glycogenin glucosyltransferase activity; P:cellular cell wall organization	EC:2.4.1.186
gi|83421332|Tag_2723|Tag_21634	alpha- -glucan-protein synthase	822	20	8.53603e-141	0.94	C:plant-type cell wall; C:Golgi apparatus; C:plasmodesma; P:cellulose biosynthetic process; F:glycogenin glucosyltransferase activity; C:extracellular region; P:cellular cell wall organization	EC:2.4.1.186
gi|190738826|Tag_30115	alpha- -glucan-protein synthase	890	20	1.58126e-122	0.9755	C:plant-type cell wall; C:Golgi apparatus; C:plasmodesma; P:cellulose biosynthetic process; F:glycogenin glucosyltransferase activity; C:extracellular region; P:cellular cell wall organization	EC:2.4.1.186	IPR004901
gi|190729501|Tag_9377|Tag_39891	alpha- -glucan-protein synthase	685	20	9.68725e-67	0.782	C:cell junction; P:response to salt stress; P:cellulose biosynthetic process; P:cellular cell wall organization; F:glycogenin glucosyltransferase activity; C:plant-type cell wall; C:Golgi apparatus	EC:2.4.1.186
gi|123213214|Tag_837	alpha- -glucan-protein synthase	800	20	3.13559e-76	0.917	C:plant-type cell wall; C:Golgi apparatus; C:plasmodesma; P:cellulose biosynthetic process; F:glycogenin glucosyltransferase activity; C:extracellular region; P:cellular cell wall organization	EC:2.4.1.186
gi|92037596|Tag_35210	alpha- -glucan-protein synthase	800	20	9.31054e-121	0.807	C:cell junction; P:response to salt stress; C:Golgi trans cisterna; P:cellulose biosynthetic process; P:cellular cell wall organization; F:glycogenin glucosyltransferase activity; C:plant-type cell wall; F:cellulose synthase (UDP-forming) activity; P:plant-type cell wall biogenesis; C:cytosolic ribosome	EC:2.4.1.186; EC:2.4.1.12
gi|52834147|Tag_13034|Tag_33057|Tag_34271	alpha- -glucan-protein synthase	352	20	1.33224e-12	0.731	C:plant-type cell wall; C:Golgi apparatus; C:cell junction; P:cellulose biosynthetic process; F:glycogenin glucosyltransferase activity; P:cellular cell wall organization; P:response to salt stress	EC:2.4.1.186
gi|32872274|Tag_26135|Tag_40198	alpha subunit of f-actin capping protein	557	20	6.87107e-28	0.8595	F:actin binding; C:F-actin capping protein complex; C:nucleus; P:actin cytoskeleton organization
gi|51456698|Tag_6985|Tag_28120	alpha tubulin	482	20	3.07174e-46	0.892	F:sugar binding; P:microtubule-based movement; F:GTP binding; P:protein polymerization; F:structural molecule activity; F:GTPase activity; C:microtubule	EC:3.6.5.1; EC:3.6.5.2; EC:3.6.5.3; EC:3.6.5.4
gi|92012736|Tag_5100|Tag_21616	alpha tubulin	824	20	4.87112e-144	0.9835	P:microtubule-based movement; F:GTP binding; P:protein polymerization; F:structural molecule activity; F:GTPase activity; C:microtubule	EC:3.6.5.1; EC:3.6.5.2; EC:3.6.5.3; EC:3.6.5.4
gi|92035881|Tag_6463	alpha tubulin	787	20	1.54318e-128	0.985	F:sugar binding; P:microtubule-based movement; F:GTP binding; P:protein polymerization; F:structural molecule activity; F:GTPase activity; C:microtubule	EC:3.6.5.1; EC:3.6.5.2; EC:3.6.5.3; EC:3.6.5.4
gi|76867635|Tag_12961|Tag_60010	alpha tubulin	821	20	2.39443e-151	0.984	F:sugar binding; P:microtubule-based movement; F:GTP binding; P:protein polymerization; F:structural molecule activity; F:GTPase activity; C:microtubule	EC:3.6.5.1; EC:3.6.5.2; EC:3.6.5.3; EC:3.6.5.4
gi|92038964|Tag_11603	alpha tubulin 1	872	20	1.66678e-153	0.9925	P:microtubule-based movement; F:GTP binding; P:protein polymerization; F:structural molecule activity; F:GTPase activity; C:microtubule	EC:3.6.5.1; EC:3.6.5.2; EC:3.6.5.3; EC:3.6.5.4
gi|92040004|Tag_3974	alpha tubulin 1	828	20	7.55198e-153	0.98	P:microtubule-based movement; F:GTP binding; P:protein polymerization; F:structural molecule activity; F:GTPase activity; C:microtubule	EC:3.6.5.1; EC:3.6.5.2; EC:3.6.5.3; EC:3.6.5.4
gi|92028730|Tag_54447	alpha tubulin 1	823	20	1.91047e-124	0.9935	P:microtubule-based movement; F:GTP binding; P:protein polymerization; F:structural molecule activity; F:GTPase activity; C:microtubule	EC:3.6.5.1; EC:3.6.5.2; EC:3.6.5.3; EC:3.6.5.4
gi|52829298|Tag_21500	alpha- -xylosyltransferase	521	20	1.94594e-36	0.603	P:root hair elongation; F:UDP-xylosyltransferase activity; F:xyloglucan 6-xylosyltransferase activity; P:xyloglucan biosynthetic process	EC:2.4.2.39
gi|123222066|Tag_12523	alpha-adr (alpha-adaptin) binding protein binding protein transporter	745	20	5.32247e-56	0.894	C:plasma membrane; F:protein binding; F:protein transporter activity; P:vesicle-mediated transport; P:intracellular protein transport; C:clathrin adaptor complex
gi|156656860|Tag_24647	alpha-amylase	595	20	4.02578e-67	0.857	F:alpha-amylase activity; C:cytoplasmic membrane-bounded vesicle; F:glucan 1,4-alpha-maltotetraohydrolase activity; P:sucrose catabolic process; F:calcium ion binding; P:starch catabolic process	EC:3.2.1.1; EC:3.2.1.60
gi|92017926|Tag_43763	alpha-dioxygenase 1	717	20	1.20632e-102	0.904	F:NAD(P)H oxidase activity; P:response to oxidative stress; F:heme binding; P:response to salicylic acid stimulus; F:peroxidase activity; P:cell death; P:response to other organism; P:fatty acid alpha-oxidation; F:lipoxygenase activity	EC:1.6.3.1; EC:1.11.1.7; EC:1.13.11.12
gi|190137494|Tag_23017	alpha-dioxygenase 2	579	20	1.63679e-94	0.8895	P:leaf senescence; F:NAD(P)H oxidase activity; P:response to oxidative stress; F:prostaglandin-endoperoxide synthase activity; P:long-chain fatty acid metabolic process; F:heme binding; F:oxidoreductase activity, acting on single donors with incorporation of molecular oxygen, incorporation of two atoms of oxygen; F:peroxidase activity; P:response to other organism; P:oxidation reduction	EC:1.6.3.1; EC:1.14.99.1; EC:1.13.11.0; EC:1.11.1.7
gi|156642962|Tag_9222|Tag_28996|Tag_60035	alpha-dioxygenase 2	467	20	4.54718e-37	0.898	P:leaf senescence; F:NAD(P)H oxidase activity; P:response to oxidative stress; F:prostaglandin-endoperoxide synthase activity; P:long-chain fatty acid metabolic process; F:heme binding; F:oxidoreductase activity, acting on single donors with incorporation of molecular oxygen, incorporation of two atoms of oxygen; F:peroxidase activity; P:response to other organism; P:oxidation reduction	EC:1.6.3.1; EC:1.14.99.1; EC:1.13.11.0; EC:1.11.1.7
gi|92012002|Tag_5358	alpha-dioxygenase 2	866	20	1.81454e-160	0.869	P:leaf senescence; F:NAD(P)H oxidase activity; P:response to oxidative stress; F:prostaglandin-endoperoxide synthase activity; P:long-chain fatty acid metabolic process; F:heme binding; F:oxidoreductase activity, acting on single donors with incorporation of molecular oxygen, incorporation of two atoms of oxygen; F:peroxidase activity; P:response to other organism; P:oxidation reduction	EC:1.6.3.1; EC:1.14.99.1; EC:1.13.11.0; EC:1.11.1.7
gi|92011752|Tag_37701|Tag_75675	alpha-expansin 1 precursor	950	20	3.8187e-101	0.935	C:extracellular region; C:membrane; P:plant-type cell wall organization
gi|92013361|Tag_61987	alpha-expansin 15	834	20	1.08142e-114	0.881	P:plant-type cell wall modification during multidimensional cell growth; C:endomembrane system; P:plant-type cell wall loosening; P:unidimensional cell growth; C:extracellular region; C:membrane; P:syncytium formation
gi|190140138|Tag_4249	alpha-expansin 4	770	20	4.62818e-114	0.8935	C:extracellular region; C:membrane; P:plant-type cell wall organization
gi|190791187|Tag_35563	alpha-expansin 4	829	20	6.05359e-110	0.871	C:extracellular region; C:membrane; P:plant-type cell wall organization		IPR002963; IPR007112; IPR007117; IPR007118; IPR009009; IPR014733; SignalP (SIGNALP)
gi|190142161|Tag_55875	alpha-expansin 4	721	20	1.81152e-114	0.9525	C:extracellular region; C:membrane; P:plant-type cell wall organization
gi|52834867|Tag_9014	alpha-expansin family protein	498	20	1.95219e-24	0.926	C:extracellular region; C:membrane; P:plant-type cell wall organization
gi|254628105|Tag_63080	alpha-expansin precursor	462	20	3.49933e-58	0.8955	C:extracellular region; C:membrane; P:plant-type cell wall organization; C:cytoplasmic membrane-bounded vesicle		IPR002963; IPR007112; IPR007118; IPR009009; IPR014733; SignalP (SIGNALP)
gi|254606036|Tag_42917	alpha-expansin precursor	582	20	7.81271e-97	0.873	C:extracellular region; C:membrane; P:plant-type cell wall organization; C:cytoplasmic membrane-bounded vesicle		IPR002963; IPR007112; IPR007118; IPR009009; IPR014733; SignalP (SIGNALP)
gi|190799451|Tag_35992	alpha-galactosidase alpha-n-	682	20	1.38717e-57	0.7965	P:carbohydrate metabolic process; C:cytoplasmic membrane-bounded vesicle; C:vacuole; F:alpha-galactosidase activity; F:cation binding	EC:3.2.1.22	no IPS match
gi|92034377|Tag_90432	alpha-galactosidase alpha-n-	776	20	2.98119e-76	0.8165	P:carbohydrate metabolic process; C:cytoplasmic membrane-bounded vesicle; C:vacuole; F:alpha-galactosidase activity; F:cation binding	EC:3.2.1.22
gi|94324356|Tag_32301	alpha-l-arabinofuranosidase	927	20	1.02067e-119	0.823	C:plant-type cell wall; C:vacuole; F:xylan 1,4-beta-xylosidase activity; F:alpha-N-arabinofuranosidase activity; P:L-arabinose metabolic process; C:apoplast; P:xylan catabolic process	EC:3.2.1.37; EC:3.2.1.55
gi|32872622|Tag_5283	alpha-l-arabinofuranosidase	515	20	9.14316e-68	0.763	P:L-arabinose metabolic process; F:alpha-N-arabinofuranosidase activity	EC:3.2.1.55
gi|190746943|Tag_41800	alpha-l-fucosidase 2	711	20	1.89327e-92	0.8195	C:endomembrane system; C:cytoplasmic membrane-bounded vesicle; C:plant-type cell wall; F:alpha-L-fucosidase activity; F:carboxylesterase activity; P:lipid metabolic process	EC:3.2.1.51; EC:3.1.1.0; EC:3.1.1.1	IPR001087; IPR023011; SignalP (SIGNALP)
gi|156668071|Tag_68009	alpha-n-acetylglucosaminidase family	559	20	8.61167e-55	0.801	F:alpha-N-acetylglucosaminidase activity; C:vacuole; P:metabolic process	EC:3.2.1.50
gi|123212986|Tag_22396	alpha-soluble nsf attachment protein	782	20	1.05343e-36	0.9045	C:membrane; C:endoplasmic reticulum; C:Golgi apparatus; P:vesicle-mediated transport; P:intracellular protein transport; F:binding
gi|83419545|Tag_88063	alpha-soluble nsf attachment protein	714	20	1.05884e-58	0.9015	C:vacuole; C:Golgi apparatus; C:plasma membrane; P:vesicle-mediated transport; P:intracellular protein transport; F:soluble NSF attachment protein activity; C:endoplasmic reticulum
gi|76867693|Tag_75667	alpha-soluble nsf attachment protein	877	20	7.58332e-130	0.872	C:vacuole; C:Golgi apparatus; C:plasma membrane; P:vesicle-mediated transport; P:intracellular protein transport; F:soluble NSF attachment protein activity; C:endoplasmic reticulum
gi|92010960|Tag_2639	alpha-soluble nsf attachment protein	847	20	3.02854e-112	0.9005	C:vacuole; C:Golgi apparatus; C:plasma membrane; P:vesicle-mediated transport; P:intracellular protein transport; F:soluble NSF attachment protein activity; C:endoplasmic reticulum
gi|51456355|Tag_41002	alpha-soluble nsf attachment protein	437	20	1.52627e-53	0.8005	C:vacuole; C:Golgi apparatus; C:plasma membrane; P:vesicle-mediated transport; P:intracellular protein transport; F:soluble NSF attachment protein activity; C:endoplasmic reticulum
gi|76868587|Tag_10755	alpha-tubulin	907	20	2.76275e-146	0.9925	P:microtubule-based movement; F:GTP binding; P:protein polymerization; F:structural molecule activity; F:GTPase activity; C:microtubule	EC:3.6.5.1; EC:3.6.5.2; EC:3.6.5.3; EC:3.6.5.4
gi|309373148|Tag_64567	alpha-tubulin	674	20	4.42518e-125	0.977	F:sugar binding; P:microtubule-based movement; F:GTP binding; P:protein polymerization; F:structural molecule activity; F:GTPase activity; C:microtubule	EC:3.6.5.1; EC:3.6.5.2; EC:3.6.5.3; EC:3.6.5.4	IPR000217; IPR002452; IPR003008; IPR008280; IPR018316; IPR023123
gi|94325372|Tag_16326	alphavirus core protein family	921	20	1.63547e-101	0.837	F:RNA binding; C:chloroplast envelope
gi|76867473|Tag_59345	alpha-xylosidase precursor	777	20	3.75377e-87	0.755	C:plant-type cell wall; F:xylan 1,4-beta-xylosidase activity; P:xyloglucan metabolic process; F:alpha-N-arabinofuranosidase activity; P:response to cadmium ion; C:cytoplasmic membrane-bounded vesicle; F:carbohydrate binding; F:alpha-glucosidase activity; C:chloroplast; C:apoplast; P:xylan catabolic process	EC:3.2.1.37; EC:3.2.1.55; EC:3.2.1.20
gi|92032139|Tag_10745	alternative oxidase	421	20	3.8833e-28	0.982	F:metal ion binding; P:cellular respiration; P:response to cold; C:mitochondrial inner membrane; P:respiratory gaseous exchange; C:respiratory chain; P:transport; F:alternative oxidase activity; C:integral to membrane; P:mitochondria-nucleus signaling pathway; P:electron transport chain
gi|94329761|Tag_87831	alternative oxidase	563	20	8.33402e-61	0.9285	F:metal ion binding; C:mitochondrial inner membrane; P:respiratory gaseous exchange; C:respiratory chain; P:transport; F:alternative oxidase activity; P:alternative respiration; C:integral to membrane; P:electron transport chain
gi|83421750|Tag_1776|Tag_16714	alternative oxidase	733	20	7.42934e-95	0.966	F:metal ion binding; P:cellular respiration; P:response to cold; C:mitochondrial inner membrane; P:respiratory gaseous exchange; C:respiratory chain; P:transport; F:alternative oxidase activity; C:integral to membrane; P:mitochondria-nucleus signaling pathway; P:electron transport chain
gi|92034490|Tag_83311	alternative oxidase	627	20	2.96291e-98	0.966	F:metal ion binding; P:cellular respiration; P:response to cold; C:mitochondrial inner membrane; P:respiratory gaseous exchange; C:respiratory chain; P:transport; F:alternative oxidase activity; C:integral to membrane; P:mitochondria-nucleus signaling pathway; P:electron transport chain
gi|51462218|Tag_9565|Tag_15522	aluminum-induced protein	561	20	1.30116e-74	0.8615	P:response to auxin stimulus; C:plasma membrane; P:response to aluminum ion
gi|92014858|Tag_6888	aluminum-induced protein	684	20	1.02544e-100	0.9015	P:response to auxin stimulus; C:plasma membrane; P:response to aluminum ion
gi|51462897|Tag_1779	aluminum-induced protein	436	20	1.17911e-37	0.8975	P:response to auxin stimulus; C:plasma membrane; P:response to aluminum ion
gi|94323851|Tag_15010	aluminum-induced protein	744	20	2.2874e-91	0.891	P:response to auxin stimulus; C:plasma membrane; P:response to aluminum ion
gi|92032237|Tag_2526	aluminum-induced protein	570	20	1.52979e-41	0.8875	P:response to auxin stimulus; C:plasma membrane; P:response to aluminum ion
gi|52831742|Tag_969	aluminum-induced protein	461	20	1.39212e-14	0.87	P:response to abscisic acid stimulus; C:cytoplasmic membrane-bounded vesicle; C:cytosol; C:nucleus; C:plasma membrane
gi|51461754|Tag_51997	aluminum-induced protein	554	20	1.17708e-64	0.833	P:response to abscisic acid stimulus; C:cytoplasmic membrane-bounded vesicle; C:cytosol; C:nucleus; C:plasma membrane
gi|52836872|Tag_63518|Tag_85236	aly protein	314	20	6.85336e-41	0.84	F:nucleic acid binding; F:nucleotide binding; C:plastid
gi|190848092|Tag_29680	amidase family protein	851	20	1.60267e-52	0.8535	F:carbon-nitrogen ligase activity, with glutamine as amido-N-donor; F:transferase activity; F:amidase activity	EC:6.3.5.0; EC:3.5.1.4	IPR000120; PTHR11895:SF3 (PANTHER)
gi|190842922|Tag_15519	amidase family protein	752	20	2.15905e-36	0.8365	F:carbon-nitrogen ligase activity, with glutamine as amido-N-donor; F:binding; C:integral to chloroplast outer membrane; F:amidase activity	EC:6.3.5.0; EC:3.5.1.4	IPR001440; IPR011990; IPR013026; IPR013105; IPR019734; PTHR22904 (PANTHER), PTHR22904:SF32 (PANTHER), SSF48452 (SUPERFAMILY)
gi|156685573|Tag_69983	amidase family protein	421	20	4.86703e-55	0.761	F:carbon-nitrogen ligase activity, with glutamine as amido-N-donor; F:binding; C:integral to chloroplast outer membrane; F:amidase activity	EC:6.3.5.0; EC:3.5.1.4
gi|83418419|Tag_75763	amidase family protein	791	20	9.92288e-51	0.7765
gi|92026787|Tag_7882	amidophosphoribosyltransferase 2 precursor	840	20	1.81201e-109	0.914	C:cell wall; P:purine nucleotide biosynthetic process; F:metal ion binding; C:plastid stroma; P:glutamine metabolic process; P:leaf morphogenesis; P:nucleoside metabolic process; F:4 iron, 4 sulfur cluster binding; C:chloroplast; F:amidophosphoribosyltransferase activity; P:purine base biosynthetic process	EC:2.4.2.14
gi|190770192|Tag_29306	amidophosphoribosyltransferase 2 precursor	868	20	7.48751e-106	0.861	C:cell wall; P:purine nucleotide biosynthetic process; F:metal ion binding; C:plastid stroma; P:glutamine metabolic process; P:leaf morphogenesis; P:nucleoside metabolic process; F:4 iron, 4 sulfur cluster binding; C:chloroplast; F:amidophosphoribosyltransferase activity; P:purine base biosynthetic process	EC:2.4.2.14	no IPS match
gi|92032560|Tag_3204	amidophosphoribosyltransferase 2 precursor	474	20	4.17916e-67	0.8685	C:cell wall; P:purine nucleotide biosynthetic process; F:metal ion binding; C:plastid stroma; P:glutamine metabolic process; P:leaf morphogenesis; P:nucleoside metabolic process; F:4 iron, 4 sulfur cluster binding; C:chloroplast; F:amidophosphoribosyltransferase activity; P:purine base biosynthetic process	EC:2.4.2.14
gi|32874339|Tag_63327	amine oxidase	682	20	1.38395e-65	0.6485	F:oxidoreductase activity; P:oxidation reduction
gi|51456704|Tag_20917	amine oxidase	250	20	4.79815e-15	0.8545	C:endomembrane system; F:amine oxidase activity	EC:1.4.3.4; EC:1.4.3.6
gi|123220844|Tag_22114	amino acid	862	20	9.69433e-90	0.876	F:neutral amino acid transmembrane transporter activity; P:amino acid import; F:acidic amino acid transmembrane transporter activity; C:plasma membrane; C:integral to membrane;
gi|156647313|Tag_49740	amino acid	499	20	1.59329e-34	0.7705	C:integral to membrane; P:amino acid transport; F:amino acid transmembrane transporter activity; C:plasma membrane
gi|254642740|Tag_88837	amino acid binding	662	20	5.8115e-66	0.87	P:metabolic process; F:amino acid binding		IPR002912; G3DSA:3.30.70.260 (GENE3D), SSF55021 (SUPERFAMILY)
gi|156639857|Tag_77324	amino acid binding	507	20	6.35167e-39	0.7665	F:amino acid binding; P:metabolic process
gi|92017246|Tag_26327	amino acid binding	381	20	1.56132e-21	0.93	C:chloroplast envelope; P:response to cold; C:stromule; C:chloroplast stroma; C:chloroplast thylakoid membrane
gi|94326826|Tag_87845	amino acid or gaba permease	516	20	1.2937e-21	0.817	F:L-lysine transmembrane transporter activity; P:transmembrane transport; F:arginine transmembrane transporter activity; F:L-alanine transmembrane transporter activity; P:amino acid transport; C:integral to membrane; F:L-glutamate transmembrane transporter activity
gi|156638923|Tag_42364	amino acid permease	538	20	7.55337e-10	0.5925	C:plasma membrane
gi|92014558|Tag_1671	amino acid permease	877	20	6.3344e-60	0.8285	P:aspartate transport; P:response to nematode; F:neutral amino acid transmembrane transporter activity; P:neutral amino acid transport; P:amino acid import; F:acidic amino acid transmembrane transporter activity; C:cytoplasmic membrane-bounded vesicle; C:plasma membrane; P:tryptophan transport; C:integral to membrane
gi|92014005|Tag_79335|Tag_86078	amino acid permease 6	767	20	1.5209e-125	0.858	P:aspartate transport; P:response to nematode; F:neutral amino acid transmembrane transporter activity; P:neutral amino acid transport; P:amino acid import; F:acidic amino acid transmembrane transporter activity; C:plasma membrane; P:tryptophan transport; C:integral to membrane
gi|92034411|Tag_27747	amino acid selective channel protein	695	20	4.78223e-61	0.8125	P:response to glucose stimulus; P:response to jasmonic acid stimulus; P:response to sucrose stimulus; C:plastid outer membrane; F:P-P-bond-hydrolysis-driven protein transmembrane transporter activity; C:integral to membrane; C:mitochondrial inner membrane; P:response to cold; P:response to wounding; C:chloroplast envelope; P:protein import into chloroplast stroma; C:vacuole
gi|92014523|Tag_82769	amino acid selective channel protein	376	20	7.06466e-22	0.8915	C:mitochondrial inner membrane; F:protein transporter activity; C:integral to membrane; P:protein transport
gi|92033302|Tag_18213|Tag_74817	amino acid transporter family protein	795	20	8.96201e-84	0.7855	C:integral to membrane; P:amino acid transport; F:amino acid transmembrane transporter activity
gi|92033050|Tag_21575	amino acid transporter family protein	888	20	3.41421e-93	0.8645	C:vacuole; C:plasma membrane; F:amino acid transmembrane transporter activity; P:amino acid transport; C:integral to membrane
gi|83420450|Tag_7750	amino acid transporter family protein	778	20	6.65683e-68	0.8705	C:vacuole; C:plasma membrane; F:amino acid transmembrane transporter activity; P:amino acid transport; C:integral to membrane
gi|92033673|Tag_72017	amino acid transporter family protein	864	20	8.88863e-67	0.862	C:vacuole; C:plasma membrane; F:amino acid transmembrane transporter activity; P:amino acid transport; C:integral to membrane
gi|92036425|Tag_20355|Tag_32864	aminoacylase like protein	839	20	4.68334e-57	0.797	C:endomembrane system; F:protein binding; F:aminoacylase activity; P:cellular amino acid metabolic process; C:mitochondrion	EC:3.5.1.14
gi|92011735|Tag_48071|Tag_48096	aminoacyl-trna hydrolase	939	20	3.30065e-65	0.8035	P:translation; F:aminoacyl-tRNA hydrolase activity	EC:3.6.5.3; EC:3.1.1.29
gi|190774991|Tag_49345	aminoalcoholphosphotransferase	850	20	1.38801e-64	0.897	C:endomembrane system; C:membrane; C:mitochondrion; F:phosphatidyltransferase activity; P:phospholipid biosynthetic process		PTHR10414 (PANTHER), PTHR10414:SF17 (PANTHER), SignalP (SIGNALP)
gi|156659498|Tag_23143	aminoalcoholphosphotransferase	615	20	1.16635e-19	0.8675	C:endomembrane system; C:membrane; C:mitochondrion; F:phosphatidyltransferase activity; P:phospholipid biosynthetic process
gi|156646142|Tag_12144|Tag_80401	aminoalcoholphosphotransferase	524	20	1.8117e-13	0.893	C:endomembrane system; C:membrane; C:mitochondrion; F:phosphatidyltransferase activity; P:phospholipid biosynthetic process
gi|92014551|Tag_78138	aminoalcoholphosphotransferase	773	20	9.40253e-115	0.9085	C:endomembrane system; P:phospholipid biosynthetic process; F:diacylglycerol cholinephosphotransferase activity; C:membrane; F:phosphatidyltransferase activity; C:mitochondrion	EC:2.7.8.2
gi|52833558|Tag_20357	aminoalcoholphosphotransferase	468	20	1.77573e-57	0.8915	C:endomembrane system; C:membrane; C:mitochondrion; F:phosphatidyltransferase activity; P:phospholipid biosynthetic process
gi|52829409|Tag_64400	aminoimidazolecarboximide ribonucleotide transformylase inosine monophosphate cyclohydrolase	395	20	2.28894e-12	0.9195	F:phosphoribosylaminoimidazolecarboxamide formyltransferase activity; P:IMP biosynthetic process; F:IMP cyclohydrolase activity; P:response to cold; C:chloroplast stroma; C:stromule	EC:2.1.2.3; EC:3.5.4.10
gi|76868569|Tag_64180	aminolevulinate dehydratase	904	20	8.89495e-121	0.885	F:metal ion binding; P:heme biosynthetic process; P:chlorophyll biosynthetic process; C:chloroplast stroma; F:porphobilinogen synthase activity	EC:4.2.1.24
gi|83419724|Tag_63129	aminolevulinate dehydratase	755	20	2.53703e-85	0.935	F:metal ion binding; P:heme biosynthetic process; P:chlorophyll biosynthetic process; C:chloroplast stroma; F:porphobilinogen synthase activity	EC:4.2.1.24
gi|190884148|Tag_57446	aminophospholipid atpase	864	20	2.67629e-63	0.709	F:ATPase activity, coupled to transmembrane movement of ions, phosphorylative mechanism; C:cytoplasmic membrane-bounded vesicle; F:nucleotide binding; P:metabolic process; C:plasma membrane		no IPS match
gi|94330433|Tag_7853|Tag_21583	aminophospholipid atpase	545	17	7.46786e-24	0.825294	P:root development; C:integral to membrane; F:ATPase activity, coupled to transmembrane movement of ions, phosphorylative mechanism; P:Golgi vesicle budding; P:ATP biosynthetic process; F:ATP binding; P:phospholipid transport; F:magnesium ion binding; F:phospholipid-translocating ATPase activity; P:shoot development; C:Golgi apparatus; C:plasma membrane	EC:3.6.3.1
gi|83420140|Tag_43785	aminophospholipid atpase	764	20	2.74376e-18	0.611	C:mitochondrion; C:cytoplasmic membrane-bounded vesicle; F:hydrolase activity; C:membrane
gi|76867337|Tag_9942|Tag_51112	aminophospholipid atpase	849	20	1.85862e-93	0.766	P:root development; C:integral to membrane; F:ATPase activity, coupled to transmembrane movement of ions, phosphorylative mechanism; P:Golgi vesicle budding; P:ATP biosynthetic process; F:ATP binding; P:phospholipid transport; F:magnesium ion binding; F:phospholipid-translocating ATPase activity; P:shoot development; C:Golgi apparatus; C:plasma membrane	EC:3.6.3.1
gi|92012290|Tag_63374	aminotransferase 2	648	20	9.93617e-84	0.9545	F:serine-glyoxylate transaminase activity; P:metabolic process; F:pyridoxal phosphate binding	EC:2.6.1.45
gi|92035214|Tag_49352|Tag_59930	aminotransferase agd2	859	20	6.77763e-35	0.861	F:L-aspartate:2-oxoglutarate aminotransferase activity; P:lysine biosynthetic process via diaminopimelate; F:zinc ion binding; P:systemic acquired resistance, salicylic acid mediated signaling pathway; F:L,L-diaminopimelate aminotransferase activity; P:regulation of ARF GTPase activity; C:chloroplast stroma; F:pyridoxal phosphate binding; F:copper ion binding; F:ARF GTPase activator activity; C:m…	EC:2.6.1.1; EC:2.6.1.83
gi|156675353|Tag_12752	aminotransferase family protein	497	20	1.54323e-29	0.8685	F:pyridoxal phosphate binding; F:L-tyrosine:2-oxoglutarate aminotransferase activity; F:obs-aminocyclopropane-1-carboxylate synthase activity; P:biosynthetic process	EC:2.6.1.5; EC:4.4.1.14
gi|190739272|Tag_62656	aminotransferase y4ub	713	20	3.85221e-93	0.793	P:response to oxidative stress; P:gamma-aminobutyric acid catabolic process; P:glutamate decarboxylation to succinate; F:zinc ion binding; C:mitochondrion; F:cobalt ion binding; P:pollen tube adhesion; P:fruit development; P:shoot system development; P:beta-alanine catabolic process; P:pollen tube growth; F:4-aminobutyrate:pyruvate transaminase activity; P:pollen tube guidance; P:response to cadm…		IPR005814; IPR015421; IPR015422; IPR015424; PTHR11986:SF24 (PANTHER), SignalP (SIGNALP)
gi|224707439|Tag_13837|Tag_46602	ammecr1 family	593	20	3.99787e-91	0.8435	P:response to salt stress		IPR002733; G3DSA:3.30.1490.150 (GENE3D), G3DSA:3.30.700.20 (GENE3D), PTHR13016 (PANTHER), SSF143447 (SUPERFAMILY)
gi|52830540|Tag_2748|Tag_22719	ammonium transporter	496	20	1.07617e-22	0.828	C:plasma membrane; P:transmembrane transport; P:response to abscisic acid stimulus; P:ammonium transport; P:protein polymerization; C:integral to membrane; C:nucleus; F:ammonium transmembrane transporter activity;
gi|92024847|Tag_25227	ammonium transporter	478	20	6.24575e-47	0.694	P:response to nematode; C:plasma membrane; P:methylammonium transport; P:transmembrane transport; P:ammonium transport; C:integral to membrane; F:ammonium transmembrane transporter activity
gi|190868794|Tag_73055	ammonium transporter	807	11	8.26723e-08	0.907273	C:integral to membrane; P:transmembrane transport; F:ammonium transmembrane transporter activity		no IPS match
gi|92022433|Tag_48578	ammonium transporter	475	20	1.04137e-25	0.824	C:integral to membrane; P:ammonium transport; P:transmembrane transport; F:ammonium transmembrane transporter activity
gi|83419432|Tag_65207	ammonium transporter	638	20	1.19899e-57	0.8555	C:plasma membrane; P:transmembrane transport; P:response to abscisic acid stimulus; P:ammonium transport; P:protein polymerization; C:integral to membrane; C:nucleus; F:ammonium transmembrane transporter activity;
gi|190762947|Tag_71086	ammonium transporter amt2	711	20	2.33594e-58	0.826	F:high affinity secondary active ammonium transmembrane transporter activity; P:response to nematode; C:plasma membrane; P:transmembrane transport; P:ammonium transport; C:integral to membrane		IPR001905; G3DSA:1.10.3430.10 (GENE3D), PTHR11730:SF1 (PANTHER), SignalP (SIGNALP)
gi|92031389|Tag_34211	ammonium transporter amt2	794	20	1.25928e-61	0.828	F:high affinity secondary active ammonium transmembrane transporter activity; P:response to nematode; C:plasma membrane; P:transmembrane transport; P:ammonium transport; C:integral to membrane
gi|302586349|Tag_73121	amp deaminase	613	20	1.74182e-84	0.91	F:AMP deaminase activity; C:cytosol; P:purine ribonucleoside monophosphate biosynthetic process; F:protein histidine kinase binding; C:microsome; P:response to abscisic acid stimulus; C:nucleus; P:embryonic development ending in seed dormancy	EC:3.5.4.6	IPR001365; IPR006650; G3DSA:3.20.20.140 (GENE3D), PTHR11359 (PANTHER), SSF51556 (SUPERFAMILY)
gi|83423240|Tag_42789|Tag_73479	amp deaminase	641	20	3.12313e-21	0.8125	F:AMP deaminase activity; C:cytosol; P:purine ribonucleoside monophosphate biosynthetic process; F:protein histidine kinase binding; C:microsome; P:response to abscisic acid stimulus; C:nucleus; P:embryonic development ending in seed dormancy	EC:3.5.4.6
gi|156691024|Tag_39285	amp dependent	461	20	1.74883e-33	0.9105	F:AMP binding; P:response to cadmium ion; P:metabolic process; C:chloroplast; C:apoplast; F:o-succinylbenzoate-CoA ligase activity	EC:6.2.1.26
gi|190884836|Tag_80119	amp dependent	832	20	5.91927e-97	0.8345	F:AMP binding; C:peroxisome; F:acetate-CoA ligase activity; P:acetate metabolic process; P:glyoxylate cycle; F:o-succinylbenzoate-CoA ligase activity	EC:6.2.1.1; EC:6.2.1.26	IPR000873; G3DSA:2.30.38.10 (GENE3D), G3DSA:3.30.300.30 (GENE3D), PTHR11968 (PANTHER), PTHR11968:SF26 (PANTHER), SSF56801 (SUPERFAMILY)
gi|190877841|Tag_70939	amp dependent	760	20	3.53768e-119	0.873	C:peroxisome; P:metabolic process; F:o-succinylbenzoate-CoA ligase activity; F:AMP binding	EC:6.2.1.26	IPR000873; G3DSA:2.30.38.10 (GENE3D), G3DSA:3.30.300.30 (GENE3D), G3DSA:3.40.50.980 (GENE3D), PTHR11968 (PANTHER), PTHR11968:SF26 (PANTHER), SSF56801 (SUPERFAMILY)
gi|190808537|Tag_82681	amp-activated protein gamma regulatory	802	20	1.10493e-105	0.838	F:kinase activity; F:protein kinase activator activity; P:metabolic process; P:cellular response to glucose starvation		IPR000644; IPR013785; PTHR13780 (PANTHER)
gi|190724251|Tag_82333	amp-activated protein gamma regulatory	748	20	2.60541e-18	0.733	F:protein kinase activator activity; P:cellular response to glucose starvation; F:catalytic activity
gi|190777475|Tag_29624	amp-activated protein kinase	878	20	4.12293e-67	0.887	F:gamma-glutamyltransferase activity; F:kinase activity; F:protein binding	EC:2.3.2.2	IPR006828; PTHR10343 (PANTHER), PTHR10343:SF4 (PANTHER)
gi|76869335|Tag_66160	anaphase promoting complex subunit 1	630	20	2.02762e-70	0.576	P:cellular protein metabolic process; C:intracellular part
gi|190145211|Tag_54840|Tag_60410|Tag_86057	anaphase promoting complex subunit 11	763	20	1.74722e-49	0.921	C:endomembrane system; F:ubiquitin-protein ligase activity; P:regulation of mitotic cell cycle; F:zinc ion binding; F:protein binding	EC:6.3.2.19
gi|94330561|Tag_36400	anaphase-promoting complex subunit 10	849	20	6.68765e-51	0.905	P:phloem or xylem histogenesis; P:regulation of DNA endoreduplication; F:protein binding; P:regulation of mitotic metaphase/anaphase transition; C:anaphase-promoting complex
gi|94325556|Tag_65333	anaphase-promoting complex subunit 10	785	20	1.45784e-94	0.88	P:phloem or xylem histogenesis; P:regulation of DNA endoreduplication; F:protein binding; P:regulation of mitotic metaphase/anaphase transition; C:anaphase-promoting complex
gi|156695070|Tag_22523	anion channel protein	546	20	2.30002e-57	0.789	F:voltage-gated chloride channel activity; C:plant-type vacuole membrane; P:nitrate transport; F:nitrate:hydrogen symporter activity; P:transmembrane transport; P:response to nitrate; C:integral to membrane; P:chloride transport
gi|156654800|Tag_3093|Tag_24471	anion exchanger family protein	472	20	6.13252e-26	0.7255	C:integral to membrane; F:inorganic anion exchanger activity; P:anion transport
gi|92023945|Tag_21285	anion exchanger family protein	653	8	1.96007e-10	0.64625
gi|92035055|Tag_12370|Tag_44539|Tag_83020	anionic peroxidase	837	20	3.6004e-134	0.7605	P:hydrogen peroxide catabolic process; F:heme binding; F:peroxidase activity; C:extracellular region; P:oxidation reduction	EC:1.11.1.7
gi|190139368|Tag_43847|Tag_50325	anion-transporting atpase family protein	725	20	1.2218e-41	0.9055	C:mitochondrion; P:anion transport; P:cellular metal ion homeostasis; F:ATP binding; C:chloroplast stroma; F:arsenite transmembrane-transporting ATPase activity; C:membrane	EC:3.6.3.16
gi|156677987|Tag_71388	anion-transporting atpase family protein	504	20	4.45014e-16	0.907	C:mitochondrion; P:anion transport; P:cellular metal ion homeostasis; F:ATP binding; C:chloroplast stroma; F:arsenite transmembrane-transporting ATPase activity; C:membrane	EC:3.6.3.16
gi|83419842|Tag_21240|Tag_24760	ankyrin repeat family protein	845	20	4.58897e-60	0.82	P:biological_process
gi|51461633|Tag_5214	annat2 (annexin arabidopsis 2) calcium ion binding calcium-dependent phospholipid binding	262	20	5.26018e-09	0.719	F:binding
gi|52836971|Tag_47248	annexin	408	20	1.49984e-32	0.86	F:calcium ion binding; F:calcium-dependent phospholipid binding
gi|190139819|Tag_22988	antagonist of e2f-dp complex	592	20	5.43366e-16	0.829	P:regulation of transcription, DNA-dependent; C:transcription factor complex; F:DNA binding; P:negative regulation of DNA endoreduplication; F:transcription factor activity
gi|224704644|Tag_10862|Tag_72803	anthocyanin permease	351	16	5.23887e-09	0.835625	P:drug transmembrane transport; C:membrane; F:antiporter activity; F:drug transmembrane transporter activity		IPR002528; PTHR11206:SF9 (PANTHER)
gi|190852901|Tag_20612	anthocyanin-related membrane protein 1	935	20	3.06445e-71	0.7695	C:membrane		no IPS match
gi|190755820|Tag_25224	anthranilate n-benzoyltransferase	724	20	3.5135e-49	0.7885	F:anthranilate N-benzoyltransferase activity; F:acyltransferase activity	EC:2.3.1.144	no IPS match
gi|190874262|Tag_86636	anthranilate synthase component i family expressed	900	20	4.01455e-81	0.843	P:tryptophan biosynthetic process; C:plastid; F:anthranilate synthase activity	EC:4.1.3.27	IPR005801; IPR015890; IPR019999; PTHR11236:SF9 (PANTHER)
gi|92013269|Tag_81695	anthranilate synthase component ii	831	20	8.11223e-46	0.796	P:auxin biosynthetic process; P:response to salt stress; F:anthranilate synthase activity; P:glutamine metabolic process; P:response to bacterium; P:response to ethylene stimulus; P:tryptophan biosynthetic process; P:lateral root primordium development	EC:4.1.3.27
gi|190884847|Tag_15019|Tag_77026	antigen ki-67-like	770	3	5.45741e-06	0.573333			no IPS match
gi|52834093|Tag_14800	antigenic mitochondrial protein	453	20	2.33059e-09	0.572	F:binding
gi|311125669|Tag_43673|Tag_63575	anti-pcd protein	473	3	1.04137e-25	0.65			no IPS match
gi|302586962|Tag_28301	anti-virus transcriptional factor	606	20	1.2452e-58	0.698	F:binding		no IPS match
gi|190738082|Tag_67388	anti-virus transcriptional factor	414	20	1.18403e-13	0.668	F:metal ion binding; C:chloroplast; F:zinc ion binding; F:protein binding
gi|83421944|Tag_20235|Tag_34490|Tag_80013	anti-virus transcriptional factor	727	20	4.03911e-61	0.6855	F:metal ion binding; C:chloroplast; F:zinc ion binding; F:protein binding
gi|190828906|Tag_29394	ap2 domain cbf protein	695	20	1.76423e-47	0.8235			no IPS match
gi|76869225|Tag_9668|Tag_9962|Tag_17948	ap2 domain class transcription factor	903	20	6.92209e-65	0.6275	P:defense response; P:regulation of transcription, DNA-dependent; F:transcription repressor activity; F:DNA binding; F:protein binding; F:transcription factor activity; C:nucleus; P:ethylene mediated signaling pathway
gi|92032501|Tag_3712|Tag_6608	ap2 domain containing protein	678	20	5.4213e-38	0.614	C:cytoplasm; P:response to jasmonic acid stimulus; F:transcription factor activity; F:DNA binding; C:plasma membrane; F:protein binding; P:response to stress; F:transcription activator activity; P:response to cytokinin stimulus; P:cell death; P:response to other organism; P:response to ethylene stimulus; C:nucleus
gi|94330119|Tag_25841|Tag_33878	ap2 domain-containing transcription factor	644	20	6.12763e-41	0.5785	P:regulation of transcription, DNA-dependent; F:transcription repressor activity; C:chloroplast; P:transcription; P:regulation of transcription; F:transcription factor activity; C:nucleus; F:DNA binding
gi|190137358|Tag_15908|Tag_64322	ap2 domain-containing transcription factor	667	16	4.99941e-49	0.64	P:regulation of transcription
gi|224699744|Tag_50320	ap2 domain-containing transcription factor	507	20	3.85342e-36	0.6255	P:transcription		no IPS match
gi|190812361|Tag_29921|Tag_47976	ap2 domain-containing transcription factor	845	20	1.20204e-76	0.8025	P:seed development; P:regulation of transcription, DNA-dependent; P:meristem maintenance; F:DNA binding; P:sexual reproduction; P:cell differentiation; F:transcription factor activity; P:specification of floral organ identity; C:nucleus		IPR001471; IPR016177
gi|190761019|Tag_66986|Tag_78831	ap2 domain-containing transcription factor	875	20	6.27591e-92	0.7415	F:transcription factor activity; F:DNA binding; C:nucleus; P:regulation of transcription, DNA-dependent; F:transcription repressor activity		no IPS match
gi|190757940|Tag_59463	ap2 domain-containing transcription factor	913	20	2.08836e-117	0.7775	P:negative regulation of flower development; P:regulation of transcription, DNA-dependent; P:photoperiodism, flowering; P:response to brassinosteroid stimulus; F:transcription repressor activity; F:DNA binding; F:transcription factor activity; P:leaf development; P:lateral root development; C:nucleus; P:ethylene mediated signaling pathway		SignalP (SIGNALP)
gi|156674293|Tag_56645	ap2 domain-containing transcription factor	541	15	1.74826e-62	0.595333	P:regulation of transcription, DNA-dependent; P:transcription; P:regulation of transcription; F:transcription factor activity; C:nucleus; F:DNA binding
gi|94330002|Tag_65973	ap2 domain-containing transcription factor	633	18	4.29269e-60	0.576111	P:metabolic process
gi|83420858|Tag_62096|Tag_80024	ap2 domain-containing transcription factor	551	19	2.74976e-66	0.567895	P:metabolic process
gi|52832362|Tag_37172	ap2 domain-containing transcription factor	484	16	7.06511e-51	0.633125	P:transcription
gi|190738351|Tag_18356|Tag_21271	ap2 erf domain-containing transcription factor	891	6	1.79346e-33	0.686667	P:defense response; P:regulation of transcription, DNA-dependent; F:DNA binding; F:transcription factor activity; C:nucleus; P:ethylene mediated signaling pathway
gi|32873538|Tag_79572	ap2 erf domain-containing transcription factor	470	20	1.41706e-14	0.795	F:transcription factor activity; F:DNA binding; C:nucleus; P:regulation of transcription, DNA-dependent
gi|190836591|Tag_82962	ap2 erf domain-containing transcription factor	819	3	2.64782e-09	0.586667	P:regulation of transcription, DNA-dependent; P:transcription; P:regulation of transcription; F:transcription factor activity; C:nucleus; F:DNA binding		no IPS match
gi|190803024|Tag_29808	ap2 erf domain-containing transcription factor	733	20	1.48394e-10	0.5095	F:transcription factor activity; F:DNA binding; C:nucleus; P:regulation of transcription, DNA-dependent; P:defense response to fungus; F:transcription activator activity; P:transcription; P:regulation of transcription; C:chloroplast		no IPS match
gi|190730958|Tag_49780	ap2 erf domain-containing transcription factor	763	20	4.75814e-47	0.654	P:root development; P:transcription factor import into nucleus; P:regulation of transcription; F:protein binding; P:cotyledon development; C:nucleus
gi|190145884|Tag_46883	ap2 erf domain-containing transcription factor	763	20	1.7831e-94	0.6625	P:defense response; P:jasmonic acid mediated signaling pathway; P:regulation of transcription, DNA-dependent; F:DNA binding; F:transcription activator activity; F:transcription factor activity; C:nucleus; P:ethylene mediated signaling pathway
gi|190145168|Tag_63436	ap2 erf domain-containing transcription factor	783	20	1.57049e-40	0.572	P:response to chitin; P:defense response to fungus
gi|190143457|Tag_50632	ap2 erf domain-containing transcription factor	804	20	1.75401e-34	0.9015	F:transcription factor activity; F:DNA binding; C:nucleus; P:regulation of transcription, DNA-dependent
gi|156687147|Tag_60040	ap2 erf domain-containing transcription factor	434	20	7.17001e-27	0.644	P:transcription; P:multidimensional cell growth
gi|156653050|Tag_32477	ap2 erf domain-containing transcription factor	505	20	1.62656e-34	0.729	P:root development; P:transcription factor import into nucleus; P:regulation of transcription, DNA-dependent; F:DNA binding; F:protein binding; F:transcription factor activity; P:cotyledon development; C:nucleus
gi|123222756|Tag_39347	ap2 erf domain-containing transcription factor	855	20	7.97054e-28	0.5085	P:response to abscisic acid stimulus; P:regulation of cellular process; P:response to stress
gi|123219618|Tag_8044	ap2 erf domain-containing transcription factor	546	8	7.74597e-13	0.75125	F:transcription factor activity; F:DNA binding; C:nucleus; P:regulation of transcription, DNA-dependent
gi|92019503|Tag_20006	ap2 erf domain-containing transcription factor	337	3	5.69044e-16	0.836667	P:defense response; P:regulation of transcription, DNA-dependent; F:DNA binding; F:transcription factor activity; C:nucleus; P:ethylene mediated signaling pathway
gi|76870871|Tag_28465	ap2 erf domain-containing transcription factor	878	11	5.12242e-09	0.551818	P:regulation of transcription, DNA-dependent; P:transcription; P:regulation of transcription; F:transcription factor activity; C:nucleus; F:DNA binding
gi|83420006|Tag_43691	ap2 erf domain-containing transcription factor	484	20	1.06558e-14	0.7545	P:transcription factor import into nucleus; P:regulation of transcription, DNA-dependent; F:DNA binding; F:transcription factor activity; P:leaf development; P:cotyledon development; C:nucleus
gi|83419941|Tag_9017	ap2 erf domain-containing transcription factor	790	20	1.59562e-40	0.679	P:regulation of transcription
gi|76867923|Tag_3441|Tag_27734	ap2 erf domain-containing transcription factor	894	20	1.7319e-60	0.86	P:defense response; P:regulation of transcription, DNA-dependent; F:transcription repressor activity; F:DNA binding; F:transcription factor activity; C:membrane; C:nucleus; P:ethylene mediated signaling pathway
gi|92014171|Tag_54529	ap2 erf domain-containing transcription factor	712	11	1.06325e-10	0.568182	P:regulation of transcription, DNA-dependent; P:transcription; P:regulation of transcription; F:transcription factor activity; C:nucleus; F:DNA binding
gi|92011636|Tag_59690	ap2 erf domain-containing transcription factor	926	20	4.22146e-57	0.661	P:response to stimulus; P:regulation of transcription, DNA-dependent; F:DNA binding; F:transcription factor activity; C:nucleus
gi|92011489|Tag_51581	ap2 erf domain-containing transcription factor	925	20	4.43092e-22	0.701	P:transcription
gi|83420055|Tag_42568	ap2 transcription factor	726	20	2.13676e-70	0.608	P:regulation of transcription
gi|83422489|Tag_27810	ap2-domain dna-binding protein	699	20	7.50602e-38	0.798	P:regulation of transcription, DNA-dependent; F:DNA binding; P:response to chitin; F:transcription factor activity; C:nucleus; P:ethylene mediated signaling pathway
gi|92029548|Tag_24254	ap-4 complex subunit mu-	846	20	9.98879e-140	0.8705	C:clathrin vesicle coat; F:protein binding; P:vesicle-mediated transport; P:intracellular protein transport; C:clathrin adaptor complex
gi|52839140|Tag_12843	ap-4 complex subunit mu-	332	18	3.24354e-11	0.951667	C:clathrin vesicle coat; F:protein binding; P:vesicle-mediated transport; P:intracellular protein transport; C:clathrin adaptor complex
gi|83421945|Tag_81200	ap-4 complex subunit mu-	580	20	2.13772e-94	0.8945	C:clathrin vesicle coat; F:protein binding; P:vesicle-mediated transport; P:intracellular protein transport; C:clathrin adaptor complex
gi|83420563|Tag_36992|Tag_69370	ap-4 complex subunit mu-	617	20	2.59805e-67	0.8555	C:clathrin vesicle coat; F:protein binding; P:vesicle-mediated transport; P:intracellular protein transport; C:clathrin adaptor complex
gi|92014468|Tag_50867	ap-4 complex subunit mu-	877	20	3.38825e-146	0.8745	C:clathrin vesicle coat; F:protein binding; P:vesicle-mediated transport; P:intracellular protein transport; C:clathrin adaptor complex
gi|190139385|Tag_30460	ap-4 complex subunit sigma-	737	20	1.61747e-73	0.936	C:clathrin vesicle coat; F:protein binding; F:protein transporter activity; P:vesicle-mediated transport; P:intracellular protein transport; C:mitochondrion
gi|156677216|Tag_42367|Tag_76482	ap-4 complex subunit sigma-	466	20	3.61062e-42	0.915	C:clathrin vesicle coat; F:protein binding; F:protein transporter activity; P:vesicle-mediated transport; P:intracellular protein transport; C:mitochondrion
gi|190748803|Tag_5255|Tag_80357	apoptosis inhibitory 5 family protein	695	20	5.49701e-41	0.682	P:anti-apoptosis		IPR008383; PTHR12758 (PANTHER)
gi|76869954|Tag_31631|Tag_88247	apoptosis inhibitory 5 family protein	877	20	7.28118e-40	0.7455	P:anti-apoptosis; F:binding
gi|52834790|Tag_90387	apoptosis inhibitory 5 family protein	656	10	1.05169e-11	0.675	P:anti-apoptosis
gi|190146706|Tag_60267|Tag_61058	appr-1-p processing enzyme family protein	650	20	6.79319e-56	0.8225	C:mitochondrion
gi|76867697|Tag_51882	appr-1-p processing enzyme family protein	911	20	1.67013e-82	0.822	C:mitochondrion; F:RNA-directed RNA polymerase activity; C:chloroplast	EC:2.7.7.48
gi|92012607|Tag_6454|Tag_75936	appr-1-p processing enzyme family protein	853	20	6.67128e-83	0.8105	C:mitochondrion; F:RNA-directed RNA polymerase activity; C:chloroplast	EC:2.7.7.48
gi|92010845|Tag_33385|Tag_54445	aprl5 - zea mays adenosine 5 -phosphosulfate reductase-like	887	20	3.33002e-64	0.646	C:cytoplasmic membrane-bounded vesicle
gi|190870271|Tag_58002	aprl6 - zea mays adenosine 5 -phosphosulfate reductase-like	683	20	1.97927e-19	0.668	C:cytoplasmic membrane-bounded vesicle		SignalP (SIGNALP)
gi|156656062|Tag_52389	aprr2 transcription factor two-component response regulator	568	19	6.81345e-10	0.825263	P:circadian rhythm; P:two-component signal transduction system (phosphorelay); F:transcription factor activity; F:DNA binding; F:two-component response regulator activity; F:protein binding; C:nucleus; P:regulation of transcription, DNA-dependent
gi|190814515|Tag_22148|Tag_86139	apyrase	933	20	7.25173e-73	0.78	P:transport; F:hydrolase activity; F:ATP binding; C:integral to membrane		IPR000407; PTHR11782:SF8 (PANTHER), SignalP (SIGNALP)
gi|190753784|Tag_43599|Tag_56133	apyrase	683	20	1.34237e-92	0.802	P:transport; F:hydrolase activity; F:ATP binding; C:integral to membrane		IPR000407; PTHR11782:SF8 (PANTHER), SignalP (SIGNALP)
gi|190139243|Tag_11453	apyrase-like protein	709	20	9.07466e-63	0.844	F:calmodulin binding; F:nucleoside-diphosphatase activity; F:ATPase activity; P:pollen germination; C:Golgi apparatus	EC:3.6.1.6
gi|83422276|Tag_25643	apyrase-like protein	257	20	1.87309e-14	0.7735	C:integral to membrane; F:ATP binding; F:hydrolase activity
gi|92034017|Tag_82709	apyrase-like protein	850	20	1.40343e-141	0.83	F:calmodulin binding; F:nucleoside-diphosphatase activity; F:ATPase activity; P:pollen germination; C:Golgi apparatus	EC:3.6.1.6
gi|42512266|Tag_106|Tag_20180|Tag_63957	aquaporin	1231	20	3.9687e-62	0.581	C:integral to membrane; C:membrane; P:transmembrane transport; C:plasma membrane; P:transport; F:transporter activity
gi|83422738|Tag_13010	aquaporin	899	20	4.20058e-155	0.9495	C:integral to membrane; P:response to water deprivation; F:water channel activity; C:plasma membrane; P:transmembrane transport
gi|92014971|Tag_8779	aquaporin	935	20	1.02671e-159	0.9485	C:integral to membrane; P:response to water deprivation; F:water channel activity; C:plasma membrane; P:transmembrane transport
gi|45438944|Tag_74|Tag_55681	aquaporin 1	473	20	1.43303e-75	0.964	C:integral to membrane; P:response to stress; C:plasma membrane; P:transmembrane transport; F:transporter activity
gi|94329341|Tag_2818|Tag_73297	aquaporin pip2	550	20	8.60825e-60	0.9365	P:transmembrane transport; C:integral to membrane; F:transporter activity
gi|190878882|Tag_12987	aquaporin pip2 3	789	20	7.37765e-54	0.947	P:transmembrane transport; C:integral to membrane; F:transporter activity		IPR000425; IPR023271; PTHR19139:SF27 (PANTHER)
gi|32874695|Tag_4223	aquaporin-like transmembrane channel protein	516	20	7.58438e-22	0.6575	P:response to water deprivation; C:vacuole; C:anchored to plasma membrane; P:water transport; F:water channel activity; C:chloroplast; P:response to salt stress
gi|92011384|Tag_13716	ara6 gtp binding gtpase	921	20	1.93192e-102	0.897	P:two-component signal transduction system (phosphorelay); C:external side of endosome membrane; P:small GTPase mediated signal transduction; P:regulation of transcription, DNA-dependent; F:DNA binding; C:early endosome; F:protein binding; P:early endosome to late endosome transport; F:GTPase activity; P:protein transport; F:GTP binding	EC:3.6.5.1; EC:3.6.5.2; EC:3.6.5.3; EC:3.6.5.4
gi|76869492|Tag_11880	arabinogalactan-protein agp	818	3	2.38377e-26	0.713333
gi|190799959|Tag_55772	arabinosyltransferase-like protein	755	20	7.45044e-53	0.842	C:endomembrane system; P:pectin biosynthetic process; F:transferase activity, transferring glycosyl groups; C:cytoplasmic membrane-bounded vesicle; C:membrane		IPR004263; PTHR11062 (PANTHER), PTHR11062:SF1 (PANTHER)
gi|32877763|Tag_4618	arabinosyltransferase-like protein	407	20	2.02709e-29	0.8125	C:endomembrane system; C:membrane; C:cytoplasmic membrane-bounded vesicle; F:catalytic activity
gi|156641049|Tag_48515	arc5 (accumulation and replication of chloroplast 5) gtp binding gtpase	554	20	1.29539e-79	0.887	F:GTPase activity; F:GTP binding	EC:3.6.5.1; EC:3.6.5.2; EC:3.6.5.3; EC:3.6.5.4
gi|83422825|Tag_52706	arf gtpase-activating	899	20	1.17349e-64	0.813	F:ARF GTPase activator activity; P:regulation of ARF GTPase activity; F:zinc ion binding; F:DNA binding; C:nucleus
gi|92013339|Tag_51643	arf gtpase-activating	783	20	2.48995e-62	0.8195	F:ARF GTPase activator activity; P:regulation of ARF GTPase activity; F:zinc ion binding; F:DNA binding; C:nucleus
gi|156670784|Tag_27076	arf gtpase-activating domain-containing protein	522	20	1.82557e-26	0.7275	P:lysine biosynthetic process via diaminopimelate; F:protein binding; F:zinc ion binding; P:systemic acquired resistance, salicylic acid mediated signaling pathway; F:L,L-diaminopimelate aminotransferase activity; P:regulation of ARF GTPase activity; C:chloroplast stroma; F:copper ion binding; F:ARF GTPase activator activity	EC:2.6.1.83
gi|83421860|Tag_14146	arf1-binding protein	603	20	3.23003e-59	0.8195	P:fruit dehiscence; P:positive regulation of flower development; F:DNA binding; P:negative regulation of cell proliferation; P:ovule development; P:floral organ abscission; F:protein dimerization activity; F:transcription factor activity; P:leaf senescence; P:negative regulation of transcription, DNA-dependent; C:chloroplast; P:auxin mediated signaling pathway; C:nucleus
gi|190135810|Tag_24265	arf6	660	20	1.32745e-54	0.804	P:regulation of transcription, DNA-dependent; P:flower development; F:DNA binding; F:protein dimerization activity; F:transcription factor activity; P:auxin mediated signaling pathway; C:nucleus
gi|311124120|Tag_71253	arf8	501	20	3.50038e-66	0.8475	P:regulation of transcription, DNA-dependent; C:plastid; P:flower development; F:DNA binding; F:protein dimerization activity; F:transcription factor activity; P:auxin mediated signaling pathway; C:nucleus		IPR003311; IPR011525; SignalP (SIGNALP), SSF54277 (SUPERFAMILY)
gi|92038997|Tag_8258	arf-like gtpase	836	20	3.09063e-85	0.903	C:endomembrane system; C:intracellular; F:GTP binding; P:small GTPase mediated signal transduction
gi|156703589|Tag_49214	arginine biosynthesis protein argj	448	7	2.8739e-07	0.798571	P:arginine biosynthetic process; F:glutamate N-acetyltransferase activity; C:chloroplast	EC:2.3.1.35
gi|156652670|Tag_4090	arginine biosynthesis protein family	584	20	1.29117e-30	0.7835	P:arginine biosynthetic process; F:glutamate N-acetyltransferase activity; C:chloroplast	EC:2.3.1.35
gi|76870188|Tag_59652	arginine biosynthesis protein family	948	20	1.48287e-121	0.826	P:arginine biosynthetic process; F:glutamate N-acetyltransferase activity; C:chloroplast; F:acetyl-CoA:L-glutamate N-acetyltransferase activity	EC:2.3.1.35; EC:2.3.1.1
gi|92035610|Tag_10331|Tag_48542	arginine biosynthesis protein family	592	20	2.58185e-50	0.739	P:arginine biosynthetic process; F:glutamate N-acetyltransferase activity; C:chloroplast	EC:2.3.1.35
gi|92017955|Tag_14721|Tag_15620|Tag_23755	arginine decarboxylase	715	20	1.37648e-74	0.781	P:arginine catabolic process; F:arginine decarboxylase activity; P:spermidine biosynthetic process	EC:4.1.1.19
gi|156649222|Tag_35043	arginine decarboxylase	586	15	7.34875e-18	0.474667	F:arginine decarboxylase activity; P:arginine catabolic process; P:spermidine biosynthetic process; F:catalytic activity; F:carboxy-lyase activity; F:lyase activity
gi|33667369|Tag_69410	arginine decarboxylase	404	20	4.35156e-56	0.933	P:response to cold; P:response to oxidative stress; P:arginine catabolic process; F:arginine decarboxylase activity; P:spermidine biosynthetic process; P:putrescine biosynthetic process; P:response to salt stress; P:seed development	EC:4.1.1.19
gi|83421222|Tag_6704	arginine decarboxylase	577	20	9.4849e-79	0.643	F:catalytic activity
gi|190880451|Tag_28220	arginine decarboxylase	679	20	7.08044e-38	0.6795	P:cellular amine metabolic process; F:lyase activity		IPR002985; PTHR11482 (PANTHER)
gi|190732205|Tag_88010	arginine decarboxylase	856	20	1.05255e-104	0.726	P:polyamine biosynthetic process; F:carboxy-lyase activity	EC:4.1.1.0
gi|190134995|Tag_35846|Tag_87054	arginine decarboxylase	555	20	3.78653e-63	0.7785	P:arginine catabolic process; F:arginine decarboxylase activity; P:spermidine biosynthetic process	EC:4.1.1.19
gi|83420504|Tag_7529	arginine decarboxylase	657	20	2.16261e-57	0.765	F:carboxy-lyase activity; P:cellular amine metabolic process	EC:4.1.1.0
gi|83419857|Tag_725|Tag_39466	arginine decarboxylase	626	20	6.45287e-61	0.7455	F:carboxy-lyase activity; P:cellular amine metabolic process	EC:4.1.1.0
gi|190882895|Tag_11092	arginine methyltransferease	890	20	4.39701e-48	0.895	C:cytoplasm; F:identical protein binding; F:histone-arginine N-methyltransferase activity; C:nucleus; P:protein amino acid methylation	EC:2.1.1.125	G3DSA:2.70.160.11 (GENE3D), PTHR11006 (PANTHER), PTHR11006:SF19 (PANTHER), SSF53335 (SUPERFAMILY)
gi|156651265|Tag_19232	arginine n-methyltransferase family protein	477	18	7.70607e-13	0.891111	C:cytoplasm; F:histone-arginine N-methyltransferase activity; P:protein amino acid methylation	EC:2.1.1.125
gi|190757712|Tag_75340	arginine n-methyltransferase family protein	624	20	4.10849e-76	0.9055	P:histone H3-R17 methylation; P:histone H3-R2 methylation; P:regulation of flower development; F:protein-arginine omega-N monomethyltransferase activity; P:peptidyl-arginine methylation, to asymmetrical-dimethyl arginine; P:vegetative to reproductive phase transition of meristem; P:histone H3-R26 methylation; F:histone-arginine N-methyltransferase activity; F:protein heterodimerization activity; …	EC:2.1.1.125; EC:2.1.1.126	IPR010456; G3DSA:3.40.50.150 (GENE3D), PTHR11006 (PANTHER), PTHR11006:SF10 (PANTHER), SSF53335 (SUPERFAMILY)
gi|190144423|Tag_73828	arginine n-methyltransferase family protein	806	20	1.73491e-98	0.8225	C:cytoplasm; F:protein-arginine omega-N asymmetric methyltransferase activity; P:peptidyl-arginine methylation, to asymmetrical-dimethyl arginine; F:[myelin basic protein]-arginine N-methyltransferase activity; F:histone-arginine N-methyltransferase activity; F:protein-arginine omega-N monomethyltransferase activity; P:vegetative to reproductive phase transition of meristem	EC:2.1.1.126; EC:2.1.1.125
gi|190778177|Tag_53517	arginine serine-rich protein	767	20	8.79791e-57	0.773	C:nucleolus; F:RNA binding; F:protein binding; C:nuclear speck; P:sugar mediated signaling pathway; P:nuclear mRNA splicing, via spliceosome; C:plastid; F:nucleotide binding		IPR000504; IPR012677; PTHR15481 (PANTHER), SSF54928 (SUPERFAMILY)
gi|254619984|Tag_17444	arginine serine-rich splicing	605	20	9.21318e-62	0.741	C:nucleolus; P:RNA splicing; F:RNA binding; C:mitochondrion		IPR000504; IPR012677; PTHR10548 (PANTHER), SSF54928 (SUPERFAMILY)
gi|92029775|Tag_17472	arginine serine-rich splicing	830	20	3.87252e-64	0.8785	F:nucleic acid binding; C:nuclear speck; F:zinc ion binding; P:spliceosome assembly; C:mitochondrion; F:nucleotide binding
gi|190141135|Tag_45391	arginine serine-rich splicing	691	20	1.00361e-79	0.843	C:nucleolus; P:RNA splicing; F:RNA binding; C:mitochondrion; F:nucleotide binding
gi|123212104|Tag_77127	arginine serine-rich splicing	848	20	2.0136e-47	0.861	F:nucleic acid binding; C:mitochondrion; F:nucleotide binding
gi|92038142|Tag_25064	arginine serine-rich splicing	802	20	5.00605e-74	0.903	F:nucleic acid binding; C:mitochondrion; F:nucleotide binding; F:zinc ion binding
gi|76869709|Tag_32045	arginine serine-rich splicing	804	20	1.42162e-68	0.706	C:spliceosomal complex; F:RNA binding; F:protein binding; C:nuclear speck; P:nuclear mRNA splicing, via spliceosome; F:nucleotide binding
gi|94324021|Tag_18926|Tag_65057	arginine serine-rich splicing	892	20	1.8303e-78	0.799	F:nucleic acid binding; F:nucleotide binding
gi|94323995|Tag_7235	arginine serine-rich splicing	899	20	9.34132e-46	0.8205	C:spliceosomal complex; F:RNA binding; F:protein binding; C:nuclear speck; P:nuclear mRNA splicing, via spliceosome; F:nucleotide binding
gi|76867356|Tag_84829	arginine serine-rich splicing	863	20	1.41909e-64	0.7265	F:nucleic acid binding; C:nuclear speck; F:zinc ion binding; P:spliceosome assembly; C:mitochondrion; F:nucleotide binding
gi|52837571|Tag_36848	arginine serine-rich splicing	470	20	5.55951e-19	0.8805	F:nucleic acid binding; C:nuclear speck; F:zinc ion binding; P:spliceosome assembly; C:mitochondrion; F:nucleotide binding
gi|254620287|Tag_74384	arginine serine-rich splicing factor 31	579	20	3.86196e-11	0.904	C:spliceosomal complex; F:RNA binding; F:protein binding; C:nuclear speck; P:nuclear mRNA splicing, via spliceosome; F:nucleotide binding		IPR000504; IPR012677; PTHR10548 (PANTHER), SSF54928 (SUPERFAMILY)
gi|190777601|Tag_76076	argininosuccinate lyase	672	20	2.87655e-76	0.85	P:arginine biosynthetic process via ornithine; F:argininosuccinate lyase activity; C:chloroplast stroma	EC:4.3.2.1	IPR008948; IPR009049; G3DSA:1.10.40.30 (GENE3D), G3DSA:1.20.200.10 (GENE3D), PTHR11444 (PANTHER), SignalP (SIGNALP)
gi|92027539|Tag_41634|Tag_89523	argininosuccinate synthase	744	20	1.95445e-58	0.918	P:arginine biosynthetic process; F:ATP binding; F:argininosuccinate synthase activity; C:chloroplast stroma	EC:6.3.4.5
gi|156665518|Tag_22720	arginyl-trna synthetase	427	20	3.60417e-26	0.9435	P:arginyl-tRNA aminoacylation; C:mitochondrion; F:ATP binding; F:arginine-tRNA ligase activity; C:chloroplast; P:embryonic development ending in seed dormancy	EC:6.1.1.19
gi|156638041|Tag_87300	arginyl-trna synthetase	519	20	2.83662e-40	0.891	P:arginyl-tRNA aminoacylation; C:mitochondrion; F:ATP binding; F:arginine-tRNA ligase activity; C:chloroplast; P:embryonic development ending in seed dormancy	EC:6.1.1.19
gi|83421551|Tag_11072	arginyl-trna synthetase	719	20	8.74847e-93	0.88	P:arginyl-tRNA aminoacylation; C:mitochondrion; F:ATP binding; F:arginine-tRNA ligase activity; C:chloroplast; P:embryonic development ending in seed dormancy	EC:6.1.1.19
gi|224702673|Tag_34743	argonaute 1	549	20	9.326e-14	0.5375	P:regulation of biological quality; F:RNA binding; P:innate immune response; P:posttranscriptional gene silencing by RNA; P:organ development; C:cytoplasm		PTHR22891 (PANTHER)
gi|156681395|Tag_4903	argonaute 1	529	20	6.19756e-14	0.862	F:translation initiation factor activity; C:cytosol; P:auxin metabolic process; P:adventitious root development; F:miRNA binding; P:virus induced gene silencing; P:stem cell development; P:leaf morphogenesis; F:endoribonuclease activity; P:response to auxin stimulus; F:protein binding; F:siRNA binding; P:response to far red light; C:nucleus; P:embryonic development ending in seed dormancy; P:gene…
gi|156681544|Tag_31704|Tag_44080	argonaute family member	545	20	4.09775e-22	0.9575	F:nucleic acid binding; C:mitochondrion
gi|92016761|Tag_32669	argonaute protein group	654	20	6.78002e-104	0.9175	F:translation initiation factor activity; C:cytosol; P:auxin metabolic process; P:adventitious root development; F:miRNA binding; P:virus induced gene silencing; P:stem cell development; P:leaf morphogenesis; F:endoribonuclease activity; P:response to auxin stimulus; F:protein binding; F:siRNA binding; P:response to far red light; C:nucleus; P:embryonic development ending in seed dormancy; P:gene…
gi|190787000|Tag_47030	argonaute protein group	899	20	1.74948e-68	0.734	C:cytosol; P:auxin metabolic process; P:adventitious root development; F:miRNA binding; P:virus induced gene silencing; P:stem cell development; P:leaf morphogenesis; F:endoribonuclease activity; P:response to auxin stimulus; F:protein binding; F:siRNA binding; P:response to far red light; C:nucleus; P:embryonic development ending in seed dormancy; P:gene silencing by miRNA; P:RNA interference		SignalP (SIGNALP)
gi|190742802|Tag_41607	argonaute protein group	698	20	3.33819e-70	0.8215	F:translation initiation factor activity; C:cytosol; P:auxin metabolic process; P:adventitious root development; F:miRNA binding; P:virus induced gene silencing; P:stem cell development; P:leaf morphogenesis; F:endoribonuclease activity; P:response to auxin stimulus; F:protein binding; F:siRNA binding; P:response to far red light; C:nucleus; P:embryonic development ending in seed dormancy; P:gene…		IPR003165; IPR012337; PTHR22891 (PANTHER)
gi|190143396|Tag_9247	argonaute protein group	676	20	1.9195e-128	0.962	F:translation initiation factor activity
gi|92025851|Tag_36584	argonaute protein group	720	20	2.22989e-88	0.91	P:chromatin silencing by small RNA; C:Cajal body; P:histone H3-K9 methylation; P:defense response to bacterium, incompatible interaction; C:nuclear euchromatin; F:siRNA binding; F:translation initiation factor activity; P:production of siRNA involved in RNA interference; C:nucleolus; P:long-distance posttranscriptional gene silencing; P:DNA methylation
gi|94323593|Tag_49975	argonaute protein group	800	20	1.75997e-111	0.914	P:chromatin silencing by small RNA; C:Cajal body; P:histone H3-K9 methylation; P:defense response to bacterium, incompatible interaction; C:nuclear euchromatin; F:siRNA binding; F:translation initiation factor activity; P:production of siRNA involved in RNA interference; C:nucleolus; P:long-distance posttranscriptional gene silencing; P:DNA methylation
gi|83420210|Tag_59703	argonaute protein group	825	20	5.92698e-158	0.9675	F:translation initiation factor activity
gi|76866841|Tag_3920	argonaute protein group	861	20	4.63851e-100	0.9125	P:chromatin silencing by small RNA; C:Cajal body; P:histone H3-K9 methylation; P:defense response to bacterium, incompatible interaction; C:nuclear euchromatin; F:siRNA binding; F:translation initiation factor activity; P:production of siRNA involved in RNA interference; C:nucleolus; P:long-distance posttranscriptional gene silencing; P:DNA methylation
gi|76866788|Tag_2688|Tag_12953	argonaute protein group	850	20	1.0871e-101	0.9095	P:chromatin silencing by small RNA; C:Cajal body; P:histone H3-K9 methylation; P:defense response to bacterium, incompatible interaction; C:nuclear euchromatin; F:siRNA binding; F:translation initiation factor activity; P:production of siRNA involved in RNA interference; C:nucleolus; P:long-distance posttranscriptional gene silencing; P:DNA methylation
gi|92034936|Tag_28088	argonaute protein group	552	20	6.83601e-33	0.7165	P:megagametogenesis; C:mitochondrion; P:female meiosis; P:histone H3-K9 demethylation; F:siRNA binding; P:microgametogenesis; C:nucleolus organizer region; P:male meiosis
gi|52838832|Tag_3673|Tag_33823|Tag_43877|Tag_54394|Tag_86754	argonaute protein group	531	20	1.94576e-55	0.889	F:translation initiation factor activity; C:cytosol; P:auxin metabolic process; P:adventitious root development; F:miRNA binding; P:virus induced gene silencing; P:stem cell development; P:leaf morphogenesis; F:endoribonuclease activity; P:response to auxin stimulus; F:protein binding; F:siRNA binding; P:response to far red light; C:nucleus; P:embryonic development ending in seed dormancy; P:gene…
gi|52831935|Tag_5510|Tag_73685	arid bright dna-binding domain-containing protein	304	20	1.60526e-26	0.93	F:transcription factor activity; F:DNA binding; C:intracellular; P:regulation of transcription
gi|94327232|Tag_57772	arid bright dna-binding domain-containing protein	929	20	3.0431e-55	0.7605	P:regulation of transcription
gi|94329764|Tag_32704	arid bright dna-binding domain-containing protein	729	20	8.83782e-40	0.608	P:DNA metabolic process; F:DNA topoisomerase activity
gi|52837177|Tag_58307	arid bright dna-binding domain-containing protein	505	20	3.03923e-65	0.9175	F:zinc ion binding; C:intracellular; F:protein binding; F:DNA binding
gi|190867236|Tag_67890	arm protein	819	20	7.34175e-60	0.7405	F:transmembrane receptor protein serine/threonine kinase binding; F:ubiquitin-protein ligase activity; C:ubiquitin ligase complex; P:protein ubiquitination	EC:6.3.2.19	IPR011989; IPR016024
gi|190720664|Tag_22215|Tag_69417	arm repeat-containing protein	747	20	4.50399e-87	0.924	F:ubiquitin-protein ligase activity; C:ubiquitin ligase complex; F:binding; P:protein ubiquitination	EC:6.3.2.19
gi|156655360|Tag_15185|Tag_56199	armadillo beta-catenin repeat family protein	559	20	1.2522e-29	0.909	F:ubiquitin-protein ligase activity; C:ubiquitin ligase complex; F:binding; P:protein ubiquitination	EC:6.3.2.19
gi|238846274|Tag_22757|Tag_57555	armadillo beta-catenin repeat family protein	549	18	5.65789e-11	0.715	C:chloroplast thylakoid lumen; F:binding		PTHR15651 (PANTHER), PTHR15651:SF4 (PANTHER), SignalP (SIGNALP)
gi|190781444|Tag_4859|Tag_34252|Tag_62792	armadillo beta-catenin repeat family protein	646	20	1.96207e-55	0.849	F:binding; P:response to chitin; P:protein ubiquitination; F:ubiquitin-protein ligase activity; C:ubiquitin ligase complex	EC:6.3.2.19	IPR000225; IPR011989; IPR016024; PF05804 (PFAM)
gi|190717170|Tag_72402	armadillo beta-catenin repeat family protein	852	13	8.02812e-20	0.707692	F:binding
gi|190808493|Tag_6281	armadillo beta-catenin repeat family protein	922	20	2.08816e-64	0.681	C:chloroplast thylakoid lumen		PTHR15651 (PANTHER), PTHR15651:SF4 (PANTHER)
gi|190869105|Tag_64232	armadillo beta-catenin repeat family protein	750	20	4.88858e-65	0.8695	F:ubiquitin-protein ligase activity; C:ubiquitin ligase complex; F:binding; P:protein ubiquitination	EC:6.3.2.19	IPR000225; IPR011989; IPR016024; PTHR23315 (PANTHER), PTHR23315:SF7 (PANTHER), PF05804 (PFAM)
gi|190794370|Tag_50728	armadillo beta-catenin repeat family protein	755	20	7.69213e-58	0.8385	F:ligase activity; F:binding		IPR011989
gi|190786869|Tag_53534	armadillo beta-catenin repeat family protein	902	20	6.46387e-71	0.6735	C:chloroplast thylakoid lumen		IPR011989; IPR016024; PTHR15651 (PANTHER), PTHR15651:SF4 (PANTHER)
gi|190766996|Tag_50409	armadillo beta-catenin repeat family protein	882	20	1.47928e-56	0.839	F:ligase activity; F:binding		no IPS match
gi|190748720|Tag_86628	armadillo beta-catenin repeat family protein	719	20	9.20143e-34	0.8115	P:protein ubiquitination; F:ubiquitin-protein ligase activity; C:nucleus; F:transmembrane receptor protein serine/threonine kinase binding; C:cytosol; C:ubiquitin ligase complex	EC:6.3.2.19	no IPS match
gi|190747182|Tag_72483	armadillo beta-catenin repeat family protein	709	20	8.47395e-69	0.8225	F:ubiquitin-protein ligase activity; C:ubiquitin ligase complex; F:binding; P:protein ubiquitination	EC:6.3.2.19	IPR000225; IPR011989; IPR016024; PF05804 (PFAM)
gi|190741239|Tag_45599	armadillo beta-catenin repeat family protein	765	20	9.91301e-77	0.648	F:ligase activity; F:binding		IPR011989; IPR016024
gi|190739339|Tag_87935	armadillo beta-catenin repeat family protein	743	20	1.44945e-53	0.734	P:protein ubiquitination; F:ubiquitin-protein ligase activity; F:transmembrane receptor protein serine/threonine kinase binding; C:intracellular part	EC:6.3.2.19	no IPS match
gi|190738810|Tag_17544	armadillo beta-catenin repeat family protein	719	20	2.47116e-79	0.825	F:binding		no IPS match
gi|156675286|Tag_22110	armadillo beta-catenin repeat family protein	406	20	3.36292e-24	0.828	F:ubiquitin-protein ligase activity; C:ubiquitin ligase complex; F:binding; P:protein ubiquitination	EC:6.3.2.19
gi|76870724|Tag_89078	armadillo beta-catenin repeat family protein	781	20	7.96426e-53	0.6685	F:binding
gi|94324753|Tag_21006	armadillo beta-catenin repeat family protein	736	16	3.68862e-09	0.88	F:binding
gi|83420598|Tag_72075	armadillo beta-catenin repeat family protein	496	20	4.35908e-32	0.7545	F:binding
gi|32873910|Tag_49155	armadillo beta-catenin repeat family protein	630	7	4.02191e-10	0.458571	F:ligase activity; F:binding; C:chloroplast; P:biological_process
gi|52839228|Tag_5805|Tag_52168	armadillo beta-catenin repeat family protein	794	11	1.27989e-05	0.816364	F:transmembrane receptor protein serine/threonine kinase binding; F:binding; F:ligase activity; C:chloroplast; C:ubiquitin ligase complex; F:ubiquitin-protein ligase activity; P:protein ubiquitination
gi|156654417|Tag_43079	armadillo beta-catenin-like repeat family expressed	474	20	3.24471e-19	0.9105	F:ligase activity; F:binding
gi|156659341|Tag_45570	arogenate dehydrogenase	500	20	1.42114e-67	0.754	P:tyrosine biosynthetic process; F:binding; C:chloroplast; F:prephenate dehydrogenase (NADP+) activity	EC:1.3.1.13
gi|156645288|Tag_14169|Tag_23996	arogenate dehydrogenase	579	20	5.46146e-82	0.859	P:tyrosine biosynthetic process; F:binding; C:chloroplast; F:prephenate dehydrogenase (NADP+) activity	EC:1.3.1.13
gi|52837569|Tag_4403	arogenate prephenate dehydratase	646	20	6.44139e-99	0.96	P:tyrosine biosynthetic process; F:arogenate dehydratase activity; P:L-phenylalanine biosynthetic process; C:chloroplast; C:cytosol; F:prephenate dehydratase activity; ; P:response to low fluence blue light stimulus by blue low-fluence system	EC:4.2.1.91; EC:4.2.1.51
gi|51455056|Tag_46903	aromatic and neutral amino acid transporter	244	2	0.000100975	0.645	C:integral to membrane; C:membrane
gi|156662315|Tag_34553	aromatic-rich family protein	514	20	1.13234e-54	0.8985	C:mitochondrion; C:chloroplast
gi|51455008|Tag_27500	arp protein	624	20	1.01431e-66	0.874	F:NADPH:quinone reductase activity; P:defense response to bacterium; F:obs5-hydroxyprostaglandin dehydrogenase (NAD+) activity; P:response to oxidative stress; C:peroxisome; C:plasma membrane; F:FMN reductase activity; C:chloroplast stroma; C:integral to membrane; F:zinc ion binding; C:mitochondrion; P:response to salt stress; P:oxidation reduction	EC:1.6.5.5; EC:1.1.1.141; EC:1.5.1.29
gi|190764446|Tag_15761	arp protein	661	20	5.90361e-87	0.8815	F:NADPH:quinone reductase activity; P:defense response to bacterium; F:obs5-hydroxyprostaglandin dehydrogenase (NAD+) activity; P:response to oxidative stress; C:peroxisome; C:plasma membrane; F:FMN reductase activity; C:chloroplast stroma; C:integral to membrane; F:zinc ion binding; C:mitochondrion; P:response to salt stress; P:oxidation reduction	EC:1.6.5.5; EC:1.1.1.141; EC:1.5.1.29	IPR002085; IPR013149; IPR016040; PTHR11695:SF5 (PANTHER), SSF51735 (SUPERFAMILY)
gi|190836569|Tag_32420	arp protein	806	20	8.57044e-114	0.753	F:NADPH:quinone reductase activity; P:defense response to bacterium; F:obs5-hydroxyprostaglandin dehydrogenase (NAD+) activity; P:response to oxidative stress; C:peroxisome; C:plasma membrane; F:FMN reductase activity; C:chloroplast stroma; F:zinc ion binding; C:mitochondrion; P:response to salt stress; P:oxidation reduction	EC:1.6.5.5; EC:1.1.1.141; EC:1.5.1.29	IPR002085; IPR011032; IPR013154; G3DSA:3.90.180.10 (GENE3D), PTHR11695:SF5 (PANTHER), SSF51735 (SUPERFAMILY)
gi|254628896|Tag_21482|Tag_81616	arp2 3 complex 20 kd	615	20	1.66094e-66	0.949	C:Arp2/3 protein complex; P:cell morphogenesis; F:protein binding; P:actin nucleation		IPR008384; G3DSA:3.30.1460.20 (GENE3D), SSF69645 (SUPERFAMILY)
gi|92027592|Tag_31530|Tag_34795	arp2 3 protein complex subunit p41	783	20	1.28474e-42	0.7595	C:cytoplasm; C:Arp2/3 protein complex; P:regulation of actin filament polymerization; F:actin binding; C:nucleus; F:nucleotide binding
gi|156640692|Tag_78578	arpc2b (actin-related protein c2b) structural molecule	559	10	3.30293e-22	0.62	C:Arp2/3 protein complex; P:actin filament organization; P:regulation of actin filament polymerization; C:cytoskeleton; F:structural molecule activity
gi|76870471|Tag_55227	arsenical pump-driving	843	20	1.26951e-94	0.8815	P:anion transport; P:cellular metal ion homeostasis; F:ATP binding; C:chloroplast stroma; F:arsenite transmembrane-transporting ATPase activity; C:membrane	EC:3.6.3.16
gi|190812388|Tag_18279	asc1_sollc ame: full=protein asc1 ame: full=alternaria stem canker resistance protein 1	749	1	1.35308e-06	0.88	C:endoplasmic reticulum membrane; P:lipid biosynthetic process; C:integral to membrane; C:endoplasmic reticulum; C:membrane		no IPS match
gi|190731490|Tag_17441	asc1-like protein	646	20	1.96663e-47	0.82	C:integral to membrane; C:endoplasmic reticulum; C:Golgi apparatus; C:plasma membrane; P:response to molecule of fungal origin
gi|92038852|Tag_23565|Tag_43538	asc1-like protein 1	907	20	3.09738e-97	0.74	C:integral to membrane; C:endoplasmic reticulum membrane; P:lipid biosynthetic process
gi|52833865|Tag_1310|Tag_2632|Tag_13480|Tag_17794|Tag_33457|Tag_42146|Tag_83903	ascorbate peroxidase	569	20	8.43327e-24	0.9645	F:heme binding; F:peroxidase activity; P:oxidation reduction; P:response to oxidative stress	EC:1.11.1.7
gi|309377291|Tag_2716	ascorbate peroxidase	575	20	4.3957e-84	0.9405	F:heme binding; F:peroxidase activity; P:oxidation reduction; P:response to oxidative stress	EC:1.11.1.7	IPR002016; IPR002207; IPR010255; IPR019794; G3DSA:1.10.520.10 (GENE3D)
gi|92011648|Tag_1912	ascorbate peroxidase	934	20	2.5318e-134	0.8885	F:heme binding; F:peroxidase activity; P:oxidation reduction; P:response to oxidative stress	EC:1.11.1.7
gi|52836530|Tag_51141	ascorbate peroxidase	477	20	2.54753e-32	0.693	P:oxidation reduction; F:heme binding; P:response to oxidative stress; F:peroxidase activity
gi|83417348|Tag_58885	ask21 (arabidopsis skp1-like 21) protein binding ubiquitin-protein ligase	930	20	2.40003e-68	0.907	F:protein binding; P:ubiquitin-dependent protein catabolic process; F:ubiquitin-protein ligase activity; C:SCF ubiquitin ligase complex	EC:6.3.2.19
gi|76869232|Tag_37350	asparagine synthase (glutamine-hydrolyzing)	893	20	9.1833e-62	0.867	F:asparagine synthase (glutamine-hydrolyzing) activity; P:asparagine biosynthetic process; C:mitochondrion	EC:6.3.5.4
gi|76870150|Tag_7036|Tag_9794|Tag_55549|Tag_78919	asparagine synthetase	772	20	1.34972e-105	0.9125	F:asparagine synthase (glutamine-hydrolyzing) activity; P:asparagine biosynthetic process; P:glutamine metabolic process; F:DNA binding; P:regulation of transcription; F:ATP binding	EC:6.3.5.4
gi|190843254|Tag_15351	asparagine synthetase	675	20	7.37917e-88	0.9155	F:asparagine synthase (glutamine-hydrolyzing) activity; P:asparagine biosynthetic process; P:glutamine metabolic process; F:DNA binding; P:regulation of transcription; F:ATP binding	EC:6.3.5.4	IPR001962; IPR014729; PTHR11772 (PANTHER), SSF52402 (SUPERFAMILY)
gi|190869297|Tag_62100	asparagine synthetase	768	20	1.60336e-58	0.798	P:response to absence of light; P:response to glucose stimulus; P:response to sucrose stimulus; P:response to fructose stimulus; P:glutamine metabolic process; P:cellular response to sucrose starvation; F:ATP binding; P:asparagine biosynthetic process; F:asparagine synthase (glutamine-hydrolyzing) activity; P:cellular amino acid catabolic process	EC:6.3.5.4	IPR014729; PTHR11772 (PANTHER), SignalP (SIGNALP), SSF52402 (SUPERFAMILY)
gi|83420171|Tag_39820	aspartate aminotransferase	833	20	7.04216e-98	0.9115	F:L-aspartate:2-oxoglutarate aminotransferase activity; F:aspartate-prephenate aminotransferase activity; F:obs-aminocyclopropane-1-carboxylate synthase activity; F:glutamate-prephenate aminotransferase activity; C:chloroplast; F:pyridoxal phosphate binding; P:aromatic amino acid family biosynthetic process, prephenate pathway; P:embryonic development ending in seed dormancy	EC:2.6.1.1; EC:2.6.1.78; EC:4.4.1.14; EC:2.6.1.79
gi|52834649|Tag_872	aspartate aminotransferase	562	20	5.15236e-47	0.95	P:leaf senescence; F:pyridoxal phosphate binding; C:peroxisome; F:L-aspartate:2-oxoglutarate aminotransferase activity; P:biosynthetic process; P:cellular amino acid metabolic process; C:membrane; C:plastid	EC:2.6.1.1
gi|51461683|Tag_11569	aspartate aminotransferase	537	20	1.44703e-69	0.835	C:cytoplasm; P:glutamate metabolic process; F:pyridoxal phosphate binding; F:L-aspartate:2-oxoglutarate aminotransferase activity; P:biosynthetic process; P:2-oxoglutarate metabolic process; P:alanine metabolic process; P:aspartate metabolic process; P:tricarboxylic acid cycle	EC:2.6.1.1
gi|190868454|Tag_25732	aspartate aminotransferase	565	20	3.09601e-23	0.95	C:cytosol; F:copper ion binding; F:ARF GTPase activator activity; P:regulation of ARF GTPase activity; F:zinc ion binding; F:L-aspartate:2-oxoglutarate aminotransferase activity; C:mitochondrion; P:biosynthetic process; P:cellular amino acid metabolic process; F:DNA binding; P:response to cadmium ion; F:pyridoxal phosphate binding; C:nucleus	EC:2.6.1.1	IPR000796; IPR004839; IPR015422; IPR015424
gi|190725019|Tag_19373	aspartate aminotransferase	903	20	2.53008e-83	0.9295	C:cytosol; F:copper ion binding; F:ARF GTPase activator activity; P:regulation of ARF GTPase activity; F:zinc ion binding; F:L-aspartate:2-oxoglutarate aminotransferase activity; C:mitochondrion; P:biosynthetic process; P:cellular amino acid metabolic process; F:DNA binding; P:response to cadmium ion; F:pyridoxal phosphate binding; C:nucleus	EC:2.6.1.1
gi|190139571|Tag_32263|Tag_44285|Tag_77328	aspartate aminotransferase	672	20	6.91047e-46	0.92	C:cytosol; F:copper ion binding; F:ARF GTPase activator activity; P:regulation of ARF GTPase activity; F:zinc ion binding; F:L-aspartate:2-oxoglutarate aminotransferase activity; C:mitochondrion; P:biosynthetic process; P:cellular amino acid metabolic process; F:DNA binding; P:response to cadmium ion; F:pyridoxal phosphate binding; C:nucleus	EC:2.6.1.1
gi|190137321|Tag_37551	aspartate aminotransferase	482	20	1.43351e-27	0.773	F:pyridoxal phosphate binding; P:biosynthetic process; F:L-aspartate:2-oxoglutarate aminotransferase activity	EC:2.6.1.1
gi|92018825|Tag_2106	aspartate aminotransferase	429	20	1.15184e-32	0.9745	F:glutamate-prephenate aminotransferase activity; C:chloroplast envelope; F:pyridoxal phosphate binding; P:response to cold; P:response to cadmium ion; F:L-aspartate:2-oxoglutarate aminotransferase activity; P:biosynthetic process; C:stromule; P:cellular amino acid metabolic process; C:chloroplast stroma; F:aspartate-prephenate aminotransferase activity; C:apoplast	EC:2.6.1.79; EC:2.6.1.1; EC:2.6.1.78
gi|83417488|Tag_49237|Tag_65339	aspartate aminotransferase	915	20	1.07402e-129	0.93	C:cytoplasm; P:glutamate metabolic process; F:pyridoxal phosphate binding; F:L-aspartate:2-oxoglutarate aminotransferase activity; P:biosynthetic process; P:2-oxoglutarate metabolic process; P:alanine metabolic process; P:aspartate metabolic process; P:tricarboxylic acid cycle	EC:2.6.1.1
gi|83421188|Tag_11785	aspartate aminotransferase	625	20	1.56848e-59	0.7845	F:L-aspartate:2-oxoglutarate aminotransferase activity; F:aspartate-prephenate aminotransferase activity; F:obs-aminocyclopropane-1-carboxylate synthase activity; F:glutamate-prephenate aminotransferase activity; C:chloroplast; F:pyridoxal phosphate binding; P:aromatic amino acid family biosynthetic process, prephenate pathway; P:embryonic development ending in seed dormancy	EC:2.6.1.1; EC:2.6.1.78; EC:4.4.1.14; EC:2.6.1.79
gi|92014464|Tag_90152	aspartate aminotransferase	894	20	3.43345e-117	0.9155	F:L-aspartate:2-oxoglutarate aminotransferase activity; F:aspartate-prephenate aminotransferase activity; F:obs-aminocyclopropane-1-carboxylate synthase activity; F:glutamate-prephenate aminotransferase activity; C:chloroplast; F:pyridoxal phosphate binding; P:aromatic amino acid family biosynthetic process, prephenate pathway; P:embryonic development ending in seed dormancy	EC:2.6.1.1; EC:2.6.1.78; EC:4.4.1.14; EC:2.6.1.79
gi|52838846|Tag_53741	aspartate aminotransferase	479	20	4.03945e-38	0.9545	P:leaf senescence; P:glutamate metabolic process; F:pyridoxal phosphate binding; F:copper ion binding; C:peroxisome; C:plasma membrane; F:L-aspartate:2-oxoglutarate aminotransferase activity; P:2-oxoglutarate metabolic process; P:biosynthetic process; P:aspartate metabolic process; C:cytosol; C:plastid	EC:2.6.1.1
gi|52838554|Tag_15377	aspartate aminotransferase	512	20	1.17997e-27	0.9625	P:leaf senescence; P:glutamate metabolic process; F:pyridoxal phosphate binding; F:copper ion binding; C:peroxisome; C:plasma membrane; F:L-aspartate:2-oxoglutarate aminotransferase activity; P:2-oxoglutarate metabolic process; P:biosynthetic process; P:aspartate metabolic process; C:cytosol; C:plastid	EC:2.6.1.1
gi|52836268|Tag_877	aspartate aminotransferase	399	20	1.16266e-32	0.954	P:leaf senescence; P:glutamate metabolic process; F:pyridoxal phosphate binding; F:copper ion binding; C:peroxisome; C:plasma membrane; F:L-aspartate:2-oxoglutarate aminotransferase activity; P:2-oxoglutarate metabolic process; P:biosynthetic process; P:aspartate metabolic process; C:cytosol; C:plastid	EC:2.6.1.1
gi|190730103|Tag_65303	aspartate ammonia	787	20	1.06869e-129	0.931	P:pollen tube development; P:response to oxidative stress; C:cytosol; C:mitochondrion; P:response to salt stress; P:tricarboxylic acid cycle; F:fumarate hydratase activity; P:nitrate assimilation; F:protein binding; C:tricarboxylic acid cycle enzyme complex; P:fumarate metabolic process	EC:4.2.1.2
gi|92015398|Tag_35691	aspartate ammonia	805	20	1.4085e-100	0.9395	P:pollen tube development; P:response to oxidative stress; C:cytosol; C:mitochondrion; P:response to salt stress; P:tricarboxylic acid cycle; F:fumarate hydratase activity; P:nitrate assimilation; F:protein binding; C:tricarboxylic acid cycle enzyme complex; P:fumarate metabolic process	EC:4.2.1.2
gi|83420728|Tag_7253|Tag_70236	aspartate expressed	836	20	1.43566e-82	0.926	F:L-aspartate:2-oxoglutarate aminotransferase activity; P:lysine biosynthetic process via diaminopimelate; F:zinc ion binding; P:systemic acquired resistance, salicylic acid mediated signaling pathway; F:L,L-diaminopimelate aminotransferase activity; P:regulation of ARF GTPase activity; C:chloroplast stroma; F:pyridoxal phosphate binding; F:copper ion binding; F:ARF GTPase activator activity; C:m…	EC:2.6.1.1; EC:2.6.1.83
gi|254663060|Tag_31709|Tag_42763	aspartate glutamate uridylate kinase family protein	536	20	3.9498e-59	0.8095	P:cellular amino acid biosynthetic process; F:transferase activity		IPR001048; PTHR11063 (PANTHER), PTHR11063:SF2 (PANTHER)
gi|52835085|Tag_47107	aspartate kinase-homoserine dehydrogenase	584	20	2.27913e-27	0.884	P:methionine biosynthetic process; P:oxidation reduction; F:homoserine dehydrogenase activity; F:aspartate kinase activity; F:ATP binding; F:aminoacyl-tRNA ligase activity; P:tRNA aminoacylation for protein translation; F:amino acid binding; C:chloroplast; F:NADP or NADPH binding	EC:1.1.1.3; EC:2.7.2.4
gi|190836715|Tag_30184	aspartate semialdehyde	705	20	5.2674e-63	0.784	F:transporter activity; P:transport		IPR001251; PTHR10174 (PANTHER), PTHR10174:SF2 (PANTHER)
gi|156702967|Tag_64600	aspartate semialdehyde	480	20	1.2219e-18	0.8005	F:transporter activity; P:transport
gi|190733955|Tag_46321	aspartate-arginine-rich mrna binding protein	876	20	1.32694e-41	0.828	F:RNA binding
gi|156666793|Tag_2100	aspartate-trna ligase	559	20	4.39215e-75	0.911	F:nucleic acid binding; P:response to cadmium ion; P:aspartyl-tRNA aminoacylation; F:ATP binding; C:chloroplast; F:aspartate-tRNA ligase activity	EC:6.1.1.12
gi|190742706|Tag_81591	aspartate-trna ligase	884	20	5.47955e-51	0.794	C:cytoplasm; F:nucleic acid binding; P:response to cadmium ion; P:aspartyl-tRNA aminoacylation; F:ATP binding; F:aspartate-tRNA ligase activity	EC:6.1.1.12	IPR002312; IPR004364; IPR006195; IPR018150; G3DSA:3.30.930.10 (GENE3D), PTHR22594:SF6 (PANTHER), SSF55681 (SUPERFAMILY)
gi|156670913|Tag_5593	aspartate-trna ligase	518	20	2.91509e-61	0.908	F:nucleic acid binding; P:response to cadmium ion; P:aspartyl-tRNA aminoacylation; F:ATP binding; C:chloroplast; F:aspartate-tRNA ligase activity	EC:6.1.1.12
gi|51463313|Tag_2348|Tag_13207	aspartic proteinase	386	20	2.64799e-13	0.926	C:cytoplasmic membrane-bounded vesicle; P:proteolysis; F:aspartic-type endopeptidase activity; P:lipid metabolic process	EC:3.4.23.0
gi|52837507|Tag_927	aspartic proteinase	434	20	2.21341e-52	0.9195	C:vacuole; P:proteolysis; F:aspartic-type endopeptidase activity; P:lipid metabolic process	EC:3.4.23.0
gi|123225306|Tag_38937	aspartic proteinase	587	20	1.94193e-58	0.7795	C:vacuole; P:response to salt stress; P:proteolysis; F:endopeptidase activity
gi|94330509|Tag_29768	aspartic proteinase	941	20	7.47753e-142	0.842	P:lipid metabolic process; F:aspartic-type endopeptidase activity; P:proteolysis	EC:3.4.23.0
gi|92035333|Tag_76970	aspartic proteinase	858	20	1.68013e-126	0.88	P:lipid metabolic process; C:vacuole; C:cytoplasmic membrane-bounded vesicle; F:aspartic-type endopeptidase activity; P:proteolysis; P:response to salt stress	EC:3.4.23.0
gi|92035064|Tag_3081	aspartic proteinase	329	20	6.54513e-20	0.9555	C:cytoplasmic membrane-bounded vesicle; C:vacuole; P:proteolysis; F:aspartic-type endopeptidase activity; P:lipid metabolic process	EC:3.4.23.0
gi|92031417|Tag_35847	aspartic proteinase	703	20	2.66581e-75	0.8315	P:lipid metabolic process; F:aspartic-type endopeptidase activity; P:proteolysis	EC:3.4.23.0
gi|52836579|Tag_1549	aspartic proteinase	504	20	2.32706e-65	0.865	P:lipid metabolic process; F:aspartic-type endopeptidase activity; P:proteolysis	EC:3.4.23.0
gi|83420257|Tag_2032|Tag_9938	aspartic proteinase nepenthesin-1	628	20	7.36593e-65	0.629	P:proteolysis; F:peptidase activity
gi|190724132|Tag_23483	aspartic proteinase nepenthesin-1	729	20	9.42052e-50	0.8075	C:endomembrane system; P:proteolysis; F:aspartic-type endopeptidase activity	EC:3.4.23.0
gi|190720784|Tag_30542	aspartic proteinase nepenthesin-1	733	20	1.15686e-63	0.667	C:endomembrane system; P:proteolysis; F:aspartic-type endopeptidase activity
gi|156640670|Tag_50261|Tag_60282	aspartic proteinase nepenthesin-1	527	9	5.0817e-08	0.604444	P:proteolysis; F:hydrolase activity; F:aspartic-type endopeptidase activity; F:peptidase activity
gi|254618558|Tag_32121	aspartokinase-homoserine dehydrogenase	564	20	4.49141e-06	0.7115	F:aspartate kinase activity; P:methionine biosynthetic process; C:chloroplast; C:plastid; F:homoserine dehydrogenase activity; F:ATP binding; F:kinase activity; P:cellular amino acid biosynthetic process; F:amino acid binding; P:aspartate family amino acid biosynthetic process; P:tRNA aminoacylation for protein translation; F:aminoacyl-tRNA ligase activity; P:cellular amino acid metabolic process…		SignalP (SIGNALP)
gi|156703049|Tag_81341	aspartyl aminopeptidase	533	20	9.23069e-53	0.8885	C:vacuole; P:response to cadmium ion; C:plasma membrane; F:aminopeptidase activity; P:proteolysis; F:zinc ion binding; F:metallopeptidase activity; C:mitochondrion	EC:3.4.11.0
gi|76871105|Tag_10282|Tag_36999	aspartyl protease family protein	891	20	2.06519e-122	0.743	C:anchored to plasma membrane; C:cytoplasmic membrane-bounded vesicle; F:aspartic-type endopeptidase activity; P:proteolysis	EC:3.4.23.0
gi|190799359|Tag_86626	aspartyl protease family protein	849	20	1.42972e-77	0.743	C:plant-type cell wall; C:cytoplasmic membrane-bounded vesicle; F:aspartic-type endopeptidase activity; P:proteolysis; C:membrane;	EC:3.4.23.0	SignalP (SIGNALP)
gi|94326351|Tag_9475	aspartyl protease family protein	814	20	3.68085e-88	0.7945	C:cytoplasmic membrane-bounded vesicle; C:apoplast; P:proteolysis; F:aspartic-type endopeptidase activity	EC:3.4.23.0
gi|23515041|Tag_14570	aspartyl protease family protein	361	20	2.37757e-46	0.6825	C:endomembrane system; P:proteolysis; F:aspartic-type endopeptidase activity	EC:3.4.23.0
gi|254624545|Tag_36902	aspartyl protease family protein	544	15	1.58407e-10	0.706	F:hydrolase activity		SignalP (SIGNALP)
gi|254623860|Tag_34694	aspartyl protease family protein	351	20	7.06413e-14	0.777	C:anchored to membrane; C:plant-type cell wall; F:hydrolase activity; P:proteolysis		no IPS match
gi|254608806|Tag_77044	aspartyl protease family protein	554	20	1.50987e-11	0.586	C:anchored to membrane; C:plasma membrane		no IPS match
gi|254604076|Tag_56636	aspartyl protease family protein	486	20	2.40267e-62	0.7775	C:anchored to membrane; C:endomembrane system; C:plant-type cell wall; P:proteolysis; F:aspartic-type endopeptidase activity	EC:3.4.23.0	IPR001461; IPR009007; IPR021109; PTHR13683:SF98 (PANTHER), SignalP (SIGNALP)
gi|190876604|Tag_13813	aspartyl protease family protein	692	20	9.64775e-22	0.8825	C:endomembrane system; P:proteolysis; F:aspartic-type endopeptidase activity	EC:3.4.23.0	SignalP (SIGNALP)
gi|190812849|Tag_13894	aspartyl protease family protein	687	20	7.4788e-75	0.6855	C:endomembrane system; P:proteolysis; F:aspartic-type endopeptidase activity	EC:3.4.23.0	IPR001461; IPR009007; IPR021109; PTHR13683:SF98 (PANTHER)
gi|190810527|Tag_86578	aspartyl protease family protein	906	20	1.55514e-56	0.7415	P:proteolysis; F:aspartic-type endopeptidase activity	EC:3.4.23.0	IPR001461; IPR001969; IPR009007; IPR021109; PTHR13683:SF98 (PANTHER), SignalP (SIGNALP)
gi|190785691|Tag_68273	aspartyl protease family protein	809	16	3.2529e-28	0.591875	C:endomembrane system; P:proteolysis; F:hydrolase activity; F:aspartic-type endopeptidase activity; F:peptidase activity		SignalP (SIGNALP)
gi|190729865|Tag_4593|Tag_10120	aspartyl protease family protein	846	20	3.6445e-49	0.804	C:plant-type cell wall; F:aspartic-type endopeptidase activity; P:proteolysis; C:membrane;	EC:3.4.23.0
gi|190725011|Tag_50371	aspartyl protease family protein	854	20	1.35014e-51	0.8195	C:endomembrane system; P:proteolysis; F:aspartic-type endopeptidase activity	EC:3.4.23.0
gi|190145583|Tag_19145	aspartyl protease family protein	767	20	1.07298e-62	0.6585	C:anchored to membrane; F:hydrolase activity
gi|190143008|Tag_7112	aspartyl protease family protein	675	20	1.41443e-30	0.797	C:anchored to membrane; P:proteolysis; F:aspartic-type endopeptidase activity; F:protein binding; C:plasma membrane	EC:3.4.23.0
gi|156664931|Tag_32052	aspartyl protease family protein	513	20	1.26655e-13	0.8975	C:endomembrane system; P:proteolysis; F:aspartic-type endopeptidase activity	EC:3.4.23.0
gi|83417529|Tag_52812	aspartyl protease family protein	845	20	4.39353e-95	0.669	C:endomembrane system; P:proteolysis; F:aspartic-type endopeptidase activity	EC:3.4.23.0
gi|92031739|Tag_38319|Tag_44017	aspartyl protease family protein	332	20	6.10288e-18	0.805	C:endomembrane system; P:proteolysis; F:aspartic-type endopeptidase activity	EC:3.4.23.0
gi|76870223|Tag_24848	aspartyl transcarbamylase	1007	20	1.22876e-68	0.7	F:aminoacyl-tRNA ligase activity; F:binding; P:response to cadmium ion; P:tRNA aminoacylation for protein translation
gi|51454582|Tag_53580	aspartyl-trna aspartate--trna	468	20	2.2411e-60	0.8055	F:nucleic acid binding; P:response to cadmium ion; P:aspartyl-tRNA aminoacylation; F:ATP binding; C:chloroplast; F:aspartate-tRNA ligase activity	EC:6.1.1.12
gi|92011661|Tag_2985|Tag_49855	asr2	568	20	3.85101e-21	0.895	P:response to stress
gi|51457232|Tag_1475|Tag_8878|Tag_36111|Tag_72498	asr2	577	20	2.37445e-21	0.7745	P:response to stress
gi|32874579|Tag_62612	assembly protein	660	20	5.23214e-43	0.6715	P:cytochrome complex assembly; C:mitochondrial respiratory chain; F:ATPase activity, coupled to transmembrane movement of substances; P:iron-sulfur cluster assembly; ; P:cellular iron ion homeostasis; F:protein binding; C:chloroplast
gi|190730086|Tag_49618	at-hook dna-binding protein	709	20	1.66148e-48	0.7635	P:carpel development; F:DNA binding; P:anther development; P:negative regulation of transcription; C:nucleoplasm
gi|32875918|Tag_21633	at-hook dna-binding protein	646	20	8.6301e-11	0.811	P:carpel development; F:AT DNA binding; P:anther development; P:negative regulation of transcription; C:nucleoplasm
gi|190794168|Tag_16000	at-hook protein 1	527	20	4.57493e-25	0.568	F:DNA binding		no IPS match
gi|190144680|Tag_31786|Tag_39999	at-hook protein 1	832	20	5.24602e-53	0.7585	F:DNA binding
gi|190761275|Tag_8410	atkinesin-13a kinesin-13a	734	20	4.62302e-36	0.943	F:microtubule motor activity; C:microtubule; P:trichome morphogenesis; C:Golgi stack; F:ATP binding; P:microtubule-based movement; C:plasma membrane		no IPS match
gi|156649903|Tag_13587	atlcbk1 ( thaliana long-chain base kinase 1) d-erythro-sphingosine kinase diacylglycerol kinase	553	20	8.50832e-84	0.7975	P:sphingolipid biosynthetic process; P:activation of protein kinase C activity by G-protein coupled receptor protein signaling pathway; F:ceramide kinase activity; C:plasma membrane; F:D-erythro-sphingosine kinase activity; F:diacylglycerol kinase activity	EC:2.7.1.138; EC:2.7.1.107
gi|190854791|Tag_84331	atmap65-6 microtubule binding	836	20	4.5254e-36	0.7955	F:microtubule binding; C:mitochondrion; C:plastid; C:preprophase band; P:microtubule nucleation; C:phragmoplast; P:positive regulation of microtubule polymerization		no IPS match
gi|190723775|Tag_26619	atmap65-6 microtubule binding	699	20	1.12163e-33	0.803	F:microtubule binding; C:mitochondrion; C:plastid; C:preprophase band; P:microtubule nucleation; C:phragmoplast; P:positive regulation of microtubule polymerization
gi|92037474|Tag_24968	atmap65-6 microtubule binding	892	20	4.96131e-92	0.802	F:microtubule binding; C:mitochondrion; C:plastid; C:preprophase band; P:microtubule nucleation; C:phragmoplast; P:positive regulation of microtubule polymerization
gi|92036567|Tag_53959	atmap65-6 microtubule binding	658	20	7.11624e-93	0.802	F:microtubule binding; C:mitochondrion; C:plastid; C:preprophase band; P:microtubule nucleation; C:phragmoplast; P:positive regulation of microtubule polymerization
gi|156696063|Tag_88780	atnos1 nos1	444	20	6.12782e-58	0.7275	P:response to oxidative stress; P:response to ozone; C:mitochondrion; F:nitric-oxide synthase activity; P:regulation of protein metabolic process; P:thylakoid membrane organization; P:leaf development; F:GTPase activity; C:chloroplast; P:nitric oxide biosynthetic process; P:regulation of isopentenyl diphosphate biosynthetic process, mevalonate-independent pathway	EC:1.14.13.39; EC:3.6.5.1; EC:3.6.5.2; EC:3.6.5.3; EC:3.6.5.4
gi|92033521|Tag_27355|Tag_54763	atnsi (nuclear shuttle interacting) n-acetyltransferase	701	20	4.58956e-43	0.917	P:metabolic process; F:N-acetyltransferase activity; C:nucleus; C:chloroplast
gi|156676955|Tag_41466	atofp7 ofp7	542	20	2.25579e-57	0.8645	C:plasma membrane
gi|94324182|Tag_15476	atp adp transporter	919	20	1.02307e-87	0.901	F:protein binding; P:transport; F:ATP:ADP antiporter activity; C:chloroplast membrane; F:ATP binding; C:integral to membrane
gi|52831136|Tag_7093	atp adp transporter	562	20	8.87051e-15	0.795	F:protein binding; P:transport; F:ATP:ADP antiporter activity; C:chloroplast membrane; F:ATP binding; C:integral to membrane
gi|94330549|Tag_11263|Tag_80459	atp binding	744	9	2.49542e-21	0.503333	C:chloroplast envelope; F:molecular_function; P:biological_process
gi|76869086|Tag_9041|Tag_53436	atp binding	719	20	8.76878e-85	0.714	F:protein binding; P:leaf development; P:cellular process; C:cytosol; F:protein serine/threonine kinase activity; P:response to virus; F:nucleotide binding	EC:2.7.11.0
gi|94329562|Tag_2322|Tag_6534|Tag_8326	atp binding	772	20	3.74448e-39	0.894	F:molecular_function; P:biological_process; C:cellular_component
gi|224700578|Tag_31079	atp binding	423	20	1.12252e-35	0.755	C:plasma membrane; C:chloroplast		no IPS match
gi|156651979|Tag_65373	atp binding	413	20	6.05285e-26	0.6105	F:molecular_function; P:response to stress; C:cellular_component
gi|224702779|Tag_2914	atp binding	558	20	5.38151e-65	0.7095	C:cytoplasmic membrane-bounded vesicle; C:plasma membrane; F:protein binding; P:protein amino acid phosphorylation; F:ATP binding; F:protein serine/threonine kinase activity; P:transmembrane receptor protein tyrosine kinase signaling pathway	EC:2.7.11.0	IPR000719; IPR001245; IPR011009; IPR017441; G3DSA:3.30.200.20 (GENE3D), PTHR23258 (PANTHER), PTHR23258:SF470 (PANTHER)
gi|190828777|Tag_12094	atp binding	801	20	2.52377e-134	0.89	P:arginine biosynthetic process; F:carbamoyl-phosphate synthase (ammonia) activity; F:ATP binding; C:chloroplast stroma; P:cellular response to phosphate starvation; C:membrane	EC:6.3.4.16	IPR005479; IPR005483; IPR011607; IPR011761; IPR013816; PTHR11405 (PANTHER), SSF56059 (SUPERFAMILY)
gi|190145570|Tag_9297	atp binding	750	20	2.95207e-78	0.8865	C:Golgi apparatus
gi|190136694|Tag_14458	atp binding	698	20	1.45811e-49	0.5275	C:nucleus; C:plasma membrane
gi|156692354|Tag_15254	atp binding	546	20	1.70969e-44	0.8085	F:nucleoside-triphosphatase activity; F:ATP binding	EC:3.6.1.15
gi|83418171|Tag_4872	atp binding	845	20	4.48377e-140	0.857	P:protein amino acid phosphorylation; F:ATP binding; F:MAP kinase kinase kinase activity	EC:2.7.11.25
gi|52834395|Tag_6881|Tag_11430	atp binding	541	20	3.09314e-51	0.8565	P:protein folding; F:chaperone binding; F:ATP binding; C:chloroplast stroma
gi|224705992|Tag_8109|Tag_67801	atp binding	642	20	1.06103e-61	0.8585	; F:ATP binding; P:tRNA processing; P:response to reactive oxygen species		SignalP (SIGNALP)
gi|224698731|Tag_4231	atp binding	518	16	1.0489e-18	0.641875	C:nucleus; C:cytosol		no IPS match
gi|224697141|Tag_67836	atp binding	548	20	3.40083e-40	0.775	C:plasma membrane; C:chloroplast		no IPS match
gi|190883083|Tag_24445	atp binding	693	20	2.26459e-71	0.799	F:protein binding; P:protein amino acid phosphorylation; F:ATP binding; F:MAP kinase kinase kinase activity; P:oxidation reduction; F:2-alkenal reductase activity	EC:2.7.11.25; EC:1.3.1.74	IPR000719; IPR011009; IPR017442; G3DSA:1.10.510.10 (GENE3D), PTHR23258 (PANTHER), PTHR23258:SF433 (PANTHER)
gi|190874763|Tag_31849	atp binding	885	6	5.53062e-19	0.511667			IPR016129; SignalP (SIGNALP)
gi|190872000|Tag_87323	atp binding	873	20	6.10968e-47	0.5445	F:kinase activity		SignalP (SIGNALP)
gi|190838747|Tag_22222	atp binding	704	20	5.69337e-25	0.583	C:plasma membrane; F:transferase activity		no IPS match
gi|190819791|Tag_79008	atp binding	883	20	6.67108e-41	0.529	F:kinase activity		no IPS match
gi|190814771|Tag_86141	atp binding	864	20	4.40116e-74	0.7315	P:protein amino acid phosphorylation; F:ATP binding; F:protein serine/threonine kinase activity; C:plastid	EC:2.7.11.0	IPR000719; IPR011009; IPR017441; IPR017442; G3DSA:3.30.200.20 (GENE3D), PTHR11295 (PANTHER), PTHR11295:SF77 (PANTHER)
gi|190778112|Tag_37332	atp binding	919	20	2.83168e-29	0.5255	F:ATP binding; F:damaged DNA binding; P:mismatch repair; C:cellular_component		no IPS match
gi|190769806|Tag_19926	atp binding	856	10	1.51017e-10	0.591	F:transferase activity; F:protein serine/threonine kinase activity; F:RNA polymerase II carboxy-terminal domain kinase activity; F:protein kinase activity; P:protein amino acid phosphorylation; F:nucleotide binding; F:ATP binding; F:kinase activity; C:plasma membrane		SignalP (SIGNALP)
gi|190739137|Tag_23761	atp binding	806	20	8.17191e-48	0.7065	C:cytoplasmic membrane-bounded vesicle; C:plasma membrane; F:protein binding; P:protein amino acid phosphorylation; F:ATP binding; F:protein serine/threonine kinase activity; P:transmembrane receptor protein tyrosine kinase signaling pathway	EC:2.7.11.0	IPR000719; IPR001245; IPR011009; IPR017441; G3DSA:3.30.200.20 (GENE3D), PTHR23258 (PANTHER), PTHR23258:SF470 (PANTHER), SignalP (SIGNALP)
gi|190733384|Tag_61115	atp binding	735	20	8.83601e-104	0.8065	C:Golgi apparatus; C:plasma membrane; P:root development; P:shoot development; P:response to cytokinin stimulus; F:methyltransferase activity; P:homogalacturonan biosynthetic process; C:mitochondrion	EC:2.1.1.0
gi|190730380|Tag_50720	atp binding	883	20	1.0197e-73	0.6855	C:cytoplasmic membrane-bounded vesicle; F:nucleotide binding
gi|190725151|Tag_801	atp binding	825	8	3.61446e-22	0.5825	F:transferase activity
gi|190724476|Tag_85515	atp binding	738	20	1.33861e-35	0.767	F:molecular_function; P:biological_process; C:cellular_component
gi|190147094|Tag_62461	atp binding	273	13	1.3617e-17	0.711538	P:response to stress
gi|190142556|Tag_25491	atp binding	796	16	6.95813e-36	0.586875
gi|190139186|Tag_36712	atp binding	732	19	1.25042e-25	0.547895	-
gi|190136885|Tag_53994	atp binding	542	20	3.51262e-26	0.8505	C:cytoplasmic membrane-bounded vesicle; C:plasma membrane; F:protein binding; F:protein tyrosine kinase activity; P:protein amino acid phosphorylation; F:ATP binding; C:integral to membrane; F:protein serine/threonine kinase activity; P:transmembrane receptor protein tyrosine kinase signaling pathway; P:oxidation reduction; F:2-alkenal reductase activity	EC:2.7.10.0; EC:2.7.11.0; EC:1.3.1.74
gi|190135726|Tag_5774	atp binding	650	4	3.19977e-05	0.615	F:ATP binding; F:protein kinase activity; F:binding; P:protein amino acid phosphorylation
gi|156706753|Tag_19866	atp binding	462	2	4.4887e-05	0.705	F:ATP binding; F:protein kinase activity; F:transferase activity; P:protein amino acid phosphorylation; F:protein serine/threonine kinase activity
gi|156704258|Tag_44860	atp binding	544	20	5.41919e-27	0.832	F:molecular_function; P:biological_process; C:cellular_component
gi|156704175|Tag_45006	atp binding	508	20	8.05354e-26	0.836	C:plasma membrane; P:protein amino acid phosphorylation; F:ATP binding; F:MAP kinase kinase kinase activity; C:chloroplast; F:structural constituent of cell wall	EC:2.7.11.25
gi|156701436|Tag_87688	atp binding	539	20	1.26164e-36	0.724	P:protein amino acid phosphorylation; F:ATP binding; F:MAP kinase kinase kinase activity	EC:2.7.11.25
gi|156694835|Tag_86704	atp binding	579	20	1.64822e-70	0.8035	C:endomembrane system; F:ATPase activity; F:ATP binding
gi|156694152|Tag_59648	atp binding	568	10	2.75982e-19	0.611	F:transferase activity
gi|156692696|Tag_26740	atp binding	547	20	4.81813e-39	0.7785	C:plasma membrane; P:protein amino acid phosphorylation; F:ATP binding; C:chloroplast; F:protein serine/threonine kinase activity	EC:2.7.11.0
gi|156684951|Tag_83655	atp binding	436	20	7.94578e-18	0.9125	P:protein amino acid phosphorylation; C:cortical microtubule; F:protein serine/threonine kinase activity; P:epidermal cell differentiation; F:ATP binding; F:protein binding; P:microtubule-based process	EC:2.7.11.0
gi|156676768|Tag_9226	atp binding	576	17	1.18116e-12	0.659412	F:kinase activity
gi|156673408|Tag_18853	atp binding	467	16	1.01536e-28	0.606875	C:nucleus; C:cytosol
gi|156670105|Tag_30825|Tag_35240|Tag_77482	atp binding	548	20	1.53722e-16	0.9505	F:microtubule-severing ATPase activity; F:ATP binding	EC:3.6.4.3
gi|156664228|Tag_29253	atp binding	468	9	7.27655e-27	0.703333	F:motor activity; F:nucleotide binding
gi|156651620|Tag_58043	atp binding	391	20	1.49408e-16	0.8505	C:mitochondrion; C:plasma membrane
gi|156647924|Tag_44401	atp binding	550	6	2.2249e-07	0.8	P:biological_process
gi|156645939|Tag_34337	atp binding	478	20	4.33537e-40	0.896	P:response to stress; P:protein amino acid phosphorylation; F:ATP binding; F:phosphorylase kinase activity	EC:2.7.11.19
gi|156642389|Tag_30171	atp binding	459	20	6.85966e-54	0.833	F:non-membrane spanning protein tyrosine kinase activity; C:endomembrane system; C:cytoplasmic membrane-bounded vesicle; P:protein amino acid phosphorylation; F:ATP binding; F:protein serine/threonine kinase activity	EC:2.7.10.2; EC:2.7.11.0
gi|123222660|Tag_47520	atp binding	845	20	9.52431e-74	0.8775	F:microtubule-severing ATPase activity; F:ATP binding	EC:3.6.4.3
gi|123222332|Tag_45230	atp binding	854	20	3.15449e-117	0.843	P:protein amino acid phosphorylation; F:ATP binding; F:MAP kinase kinase kinase activity	EC:2.7.11.25
gi|92037607|Tag_75586	atp binding	890	9	2.42394e-30	0.596667	P:regulation of circadian rhythm; F:molecular_function; C:nucleus
gi|92028553|Tag_15946	atp binding	817	20	5.98949e-46	0.632	P:oxidation reduction; P:regulation of transcription; F:2-alkenal reductase activity; F:protein dimerization activity; P:auxin mediated signaling pathway; C:nucleus	EC:1.3.1.74
gi|92026451|Tag_17044|Tag_63751|Tag_80028	atp binding	786	20	1.36449e-92	0.8915	P:protein amino acid phosphorylation; F:ATP binding; F:MAP kinase kinase kinase activity	EC:2.7.11.25
gi|92023137|Tag_78212	atp binding	586	11	1.06362e-08	0.496364	F:transferase activity
gi|83419131|Tag_22389	atp binding	847	20	1.23243e-105	0.752	F:non-membrane spanning protein tyrosine kinase activity; C:cytoplasmic membrane-bounded vesicle; P:protein amino acid phosphorylation; F:ATP binding; F:protein serine/threonine kinase activity	EC:2.7.10.2; EC:2.7.11.0
gi|76871636|Tag_41839|Tag_60327	atp binding	831	20	4.24203e-95	0.8135	F:protein binding; P:protein amino acid phosphorylation; F:ATP binding; F:MAP kinase kinase kinase activity	EC:2.7.11.25
gi|94329368|Tag_5871|Tag_12008|Tag_26850	atp binding	817	20	2.60408e-41	0.8905	C:endomembrane system; F:microtubule-severing ATPase activity; F:ATP binding	EC:3.6.4.3
gi|83423124|Tag_30266	atp binding	630	19	2.20178e-16	0.866316	F:RNA polymerase II carboxy-terminal domain kinase activity; P:protein amino acid phosphorylation; F:ATP binding; C:plastid	EC:2.7.11.23
gi|83421581|Tag_11815	atp binding	540	15	1.65925e-12	0.679333	C:plasma membrane; F:protein serine/threonine kinase activity; F:nucleotide binding	EC:2.7.11.0
gi|83420879|Tag_20160	atp binding	705	20	1.76165e-42	0.821	C:endomembrane system; F:ATPase activity; C:cytoplasmic membrane-bounded vesicle; F:ATP binding
gi|83420795|Tag_25942	atp binding	779	9	2.1056e-37	0.488889
gi|83420495|Tag_42356|Tag_73842	atp binding	721	4	4.58785e-17	0.6225
gi|76867912|Tag_29376	atp binding	910	20	1.19799e-56	0.679	C:vacuole
gi|76867176|Tag_7678	atp binding	856	20	4.42219e-103	0.8785	C:Golgi apparatus
gi|92034179|Tag_56069	atp binding	752	19	1.90021e-16	0.836842	C:endomembrane system
gi|92033861|Tag_9262	atp binding	857	20	7.44159e-58	0.734	P:mismatch repair; F:ATP binding; F:damaged DNA binding
gi|92033062|Tag_23155	atp binding	550	20	2.68217e-53	0.8805	F:ATP binding; P:protein amino acid phosphorylation; F:protein serine/threonine kinase activity	EC:2.7.11.0
gi|92032134|Tag_27035	atp binding	580	20	4.10706e-29	0.6615	C:plasma membrane; F:protein kinase activity; F:nucleotide binding
gi|32891013|Tag_27579	atp binding	411	18	4.50763e-21	0.540556	C:cytoplasm
gi|32877832|Tag_18626	atp binding	617	20	9.62913e-38	0.933	F:serine-type endopeptidase activity; F:DNA binding; C:mitochondrial matrix; F:ATP binding; C:chloroplast; P:proteolysis; F:ATP-dependent peptidase activity	EC:3.4.21.0
gi|32873891|Tag_56000	atp binding	771	20	1.24941e-26	0.531	F:molecular_function; F:zinc ion binding; P:biological_process; F:protein binding; C:cellular_component
gi|32871497|Tag_26927	atp binding	584	20	1.47387e-34	0.659	P:protein amino acid phosphorylation; F:ATP binding; F:protein serine/threonine kinase activity; C:plastid	EC:2.7.11.0
gi|52838742|Tag_35050	atp binding	746	20	5.69756e-82	0.89	C:Golgi apparatus
gi|52836954|Tag_22375	atp binding	518	20	3.14353e-31	0.8255	C:plant-type cell wall; C:Golgi apparatus; C:plasma membrane
gi|52836245|Tag_26151	atp binding	445	20	8.02177e-50	0.8425	P:arginine biosynthetic process; F:carbamoyl-phosphate synthase (ammonia) activity; F:ATP binding; C:chloroplast stroma; P:cellular response to phosphate starvation; C:membrane	EC:6.3.4.16
gi|52835050|Tag_25249	atp binding	581	20	3.79938e-51	0.8565	P:protein folding; F:chaperone binding; F:ATP binding; C:chloroplast stroma
gi|33667541|Tag_66147	atp binding	654	20	7.65431e-31	0.6255	P:production of ta-siRNAs involved in RNA interference
gi|32027021|Tag_40374	atp binding	398	20	4.27927e-27	0.918	P:protein folding; P:response to cadmium ion; C:plasma membrane; F:ATP binding; C:nucleus; P:response to heat; P:oxidation reduction; F:2-alkenal reductase activity	EC:1.3.1.74
gi|190864055|Tag_69227	atp binding aminoacyl-trna ligase histidine-trna ligase nucleotide binding	732	7	2.96931e-35	0.55	F:ligase activity; P:tRNA aminoacylation for protein translation; F:nucleotide binding; C:cytoplasm; P:translation; F:ATP binding; F:histidine-tRNA ligase activity; F:aminoacyl-tRNA ligase activity; P:histidyl-tRNA aminoacylation; C:plastid		IPR001106; G3DSA:1.20.200.10 (GENE3D)
gi|94327837|Tag_72988	atp binding domain 1 family member b	484	17	1.53513e-21	0.87	P:embryonic development ending in seed dormancy; F:ATP binding; P:cell division; C:microtubule
gi|47004166|Tag_60432	atp binding microtubule motor	718	7	4.2532e-15	0.624286	F:ATP binding; F:nucleotide binding; F:microtubule motor activity; F:motor activity; P:microtubule-based movement; C:microtubule
gi|32890573|Tag_57144	atp binding nucleoside-triphosphatase nucleotide binding	435	14	1.18734e-13	0.922857	F:microtubule-severing ATPase activity; F:ATP binding	EC:3.6.4.3
gi|52836855|Tag_37577|Tag_90569	atp binding protein	520	20	1.5076e-33	0.8435	F:non-membrane spanning protein tyrosine kinase activity; F:transmembrane receptor protein tyrosine kinase activity; P:protein amino acid phosphorylation; F:amino acid binding; F:ATP binding; F:protein serine/threonine kinase activity; C:plastid	EC:2.7.10.2; EC:2.7.10.1; EC:2.7.11.0
gi|254639118|Tag_19341	atp binding protein	609	20	2.3017e-60	0.8045	P:cell redox homeostasis		IPR012335; IPR012336; IPR013766; PTHR21148 (PANTHER), PTHR21148:SF11 (PANTHER)
gi|190139969|Tag_29134|Tag_75105	atp binding protein	721	20	9.47792e-47	0.893	F:non-membrane spanning protein tyrosine kinase activity; P:protein amino acid phosphorylation; F:amino acid binding; F:ATP binding; F:protein serine/threonine kinase activity	EC:2.7.10.2; EC:2.7.11.0
gi|190136244|Tag_23072	atp binding protein	671	20	1.7655e-33	0.8845	F:non-membrane spanning protein tyrosine kinase activity; P:protein amino acid phosphorylation; F:amino acid binding; F:ATP binding; F:protein serine/threonine kinase activity	EC:2.7.10.2; EC:2.7.11.0
gi|156686426|Tag_21867	atp binding protein	525	9	1.4355e-10	0.766667	F:ATP binding; P:protein amino acid phosphorylation; F:protein kinase activity
gi|83419047|Tag_83743	atp binding protein	873	20	2.19717e-121	0.8535	C:mitochondrion; P:phenylalanyl-tRNA aminoacylation; P:tRNA processing; F:ATP binding; F:phenylalanine-tRNA ligase activity; F:magnesium ion binding; F:tRNA binding; C:chloroplast; C:membrane	EC:6.1.1.20
gi|92011383|Tag_20836	atp binding protein	894	20	2.08784e-106	0.893	C:endomembrane system; F:protein tyrosine kinase activity; P:protein amino acid phosphorylation; F:ATP binding	EC:2.7.10.0
gi|156661887|Tag_17271	atp binding related	461	9	1.17577e-21	0.636667	C:chloroplast
gi|92014084|Tag_49846	atp carrier-like protein	778	20	4.91396e-79	0.737	C:chloroplast envelope; P:purine nucleotide transport; F:binding; C:mitochondrial inner membrane; P:mitochondrial transport; F:ATP:ADP antiporter activity
gi|52834276|Tag_6190|Tag_26515	atp citrate lyase	604	20	3.80668e-68	0.9375	P:acetyl-CoA biosynthetic process; P:cellular carbohydrate metabolic process; F:binding; C:citrate lyase complex; C:plasma membrane; F:ATP citrate synthase activity; F:succinate-CoA ligase (ADP-forming) activity; F:lyase activity; C:cytosol	EC:2.3.3.8; EC:6.2.1.5
gi|92015884|Tag_13606	atp citrate lyase	1001	20	1.04914e-152	0.9675	P:acetyl-CoA biosynthetic process; P:cellular carbohydrate metabolic process; F:acyltransferase activity; F:binding; C:citrate lyase complex; C:plasma membrane; F:ATP citrate synthase activity; F:succinate-CoA ligase (ADP-forming) activity; F:lyase activity; C:cytosol	EC:2.3.3.8; EC:6.2.1.5
gi|52830635|Tag_10230	atp citrate lyase	568	20	1.91567e-12	0.931	P:acetyl-CoA biosynthetic process; P:cellular carbohydrate metabolic process; F:acyltransferase activity; F:binding; C:citrate lyase complex; C:plasma membrane; F:ATP citrate synthase activity; F:succinate-CoA ligase (ADP-forming) activity; F:lyase activity; C:cytosol	EC:2.3.3.8; EC:6.2.1.5
gi|156679658|Tag_11824|Tag_39474|Tag_86699	atp citrate lyase	511	20	3.34367e-35	0.963	P:acetyl-CoA biosynthetic process; P:cellular carbohydrate metabolic process; F:binding; C:citrate lyase complex; C:plasma membrane; F:ATP citrate synthase activity; F:succinate-CoA ligase (ADP-forming) activity; F:lyase activity; C:cytosol	EC:2.3.3.8; EC:6.2.1.5
gi|94324979|Tag_60658	atp citrate lyase	639	20	7.01284e-66	0.93	P:acetyl-CoA biosynthetic process; P:cellular carbohydrate metabolic process; F:acyltransferase activity; F:binding; C:citrate lyase complex; C:plasma membrane; F:ATP citrate synthase activity; F:succinate-CoA ligase (ADP-forming) activity; F:lyase activity; C:cytosol	EC:2.3.3.8; EC:6.2.1.5
gi|92015480|Tag_13977	atp citrate lyase	780	20	7.76365e-141	0.911	P:acetyl-CoA biosynthetic process; P:cellular carbohydrate metabolic process; F:acyltransferase activity; F:binding; C:citrate lyase complex; C:plasma membrane; F:ATP citrate synthase activity; F:succinate-CoA ligase (ADP-forming) activity; F:lyase activity; C:cytosol	EC:2.3.3.8; EC:6.2.1.5
gi|21689519|Tag_23089|Tag_26925	atp citrate lyase	373	20	7.33985e-19	0.9945	P:acetyl-CoA biosynthetic process; P:cellular carbohydrate metabolic process; F:binding; C:citrate lyase complex; C:plasma membrane; F:ATP citrate synthase activity; F:succinate-CoA ligase (ADP-forming) activity; F:lyase activity; C:cytosol	EC:2.3.3.8; EC:6.2.1.5
gi|76869264|Tag_162	atp sulfurylase	749	20	1.45832e-93	0.961	P:sulfate assimilation; F:sulfate adenylyltransferase (ATP) activity; C:heterotetrameric ADPG pyrophosphorylase complex; P:photoperiodism, flowering; P:starch biosynthetic process; C:chloroplast stroma; F:glucose-1-phosphate adenylyltransferase activity; P:response to cadmium ion; C:plasma membrane; C:apoplast	EC:2.7.7.4; EC:2.7.7.27
gi|92012703|Tag_13812	atp sulfurylase	888	20	1.36067e-158	0.9305	P:sulfate assimilation; F:sulfate adenylyltransferase (ATP) activity; C:heterotetrameric ADPG pyrophosphorylase complex; P:photoperiodism, flowering; P:starch biosynthetic process; C:chloroplast stroma; F:glucose-1-phosphate adenylyltransferase activity; P:response to cadmium ion; C:plasma membrane; C:apoplast	EC:2.7.7.4; EC:2.7.7.27
gi|32876570|Tag_1240	atp sulfurylase	624	20	7.57476e-38	0.8525	P:sulfate assimilation; F:sulfate adenylyltransferase (ATP) activity; C:mitochondrion; C:heterotetrameric ADPG pyrophosphorylase complex; P:photoperiodism, flowering; P:starch biosynthetic process; C:chloroplast stroma; F:glucose-1-phosphate adenylyltransferase activity; P:response to cadmium ion; C:plasma membrane; C:apoplast	EC:2.7.7.4; EC:2.7.7.27
gi|117300497|Tag_46835	atp sulfurylase	311	20	6.83869e-54	0.986	P:sulfate assimilation; F:sulfate adenylyltransferase (ATP) activity; C:heterotetrameric ADPG pyrophosphorylase complex; P:photoperiodism, flowering; P:starch biosynthetic process; C:chloroplast stroma; F:glucose-1-phosphate adenylyltransferase activity; P:response to cadmium ion; C:plasma membrane; C:apoplast	EC:2.7.7.4; EC:2.7.7.27
gi|92014934|Tag_9387|Tag_77772	atp synthase	888	20	1.17345e-93	0.824	C:nucleolus; F:cobalt ion binding; F:copper ion binding; C:chloroplast; C:membrane; F:zinc ion binding; C:mitochondrion
gi|32027181|Tag_12044	atp synthase	399	20	3.05254e-41	0.8045	C:nucleolus; F:cobalt ion binding; F:copper ion binding; C:chloroplast; C:membrane; F:zinc ion binding; C:mitochondrion
gi|52839176|Tag_45416	atp synthase beta chain	562	20	9.89352e-99	0.9835	F:hydrogen-exporting ATPase activity, phosphorylative mechanism; F:hydrogen ion transporting ATP synthase activity, rotational mechanism; P:ATP synthesis coupled proton transport; F:ATP binding; F:proton-transporting ATPase activity, rotational mechanism; C:mitochondrial proton-transporting ATP synthase, catalytic core	EC:3.6.3.6; EC:3.6.3.14
gi|52838225|Tag_989|Tag_40497	atp synthase beta chain mitochondrial	523	20	4.20864e-23	0.99	F:proton-transporting ATPase activity, rotational mechanism; C:chloroplast envelope; F:hydrogen-exporting ATPase activity, phosphorylative mechanism; F:hydrogen ion transporting ATP synthase activity, rotational mechanism; C:nucleolus; C:mitochondrial respiratory chain complex I; P:ATP synthesis coupled proton transport; P:response to cadmium ion; C:mitochondrial proton-transporting ATP synthase …	EC:3.6.3.14; EC:3.6.3.6
gi|190878147|Tag_44552	atp synthase beta chain mitochondrial	892	20	4.69781e-50	0.936	F:proton-transporting ATPase activity, rotational mechanism; C:chloroplast envelope; F:hydrogen-exporting ATPase activity, phosphorylative mechanism; F:hydrogen ion transporting ATP synthase activity, rotational mechanism; C:nucleolus; C:mitochondrial respiratory chain complex I; C:mitochondrial proton-transporting ATP synthase, catalytic core; P:ATP synthesis coupled proton transport; P:response…	EC:3.6.3.14; EC:3.6.3.6	IPR000793; G3DSA:1.10.1140.10 (GENE3D)
gi|83421720|Tag_1520|Tag_9809	atp synthase beta chain mitochondrial	766	20	8.96594e-78	0.994	F:proton-transporting ATPase activity, rotational mechanism; C:chloroplast envelope; F:hydrogen-exporting ATPase activity, phosphorylative mechanism; F:hydrogen ion transporting ATP synthase activity, rotational mechanism; C:nucleolus; C:mitochondrial respiratory chain complex I; C:mitochondrial proton-transporting ATP synthase, catalytic core; P:ATP synthesis coupled proton transport; P:response…	EC:3.6.3.14; EC:3.6.3.6
gi|76866621|Tag_13267	atp synthase beta chain mitochondrial	902	20	6.15995e-122	0.982	F:hydrogen-exporting ATPase activity, phosphorylative mechanism; F:hydrogen ion transporting ATP synthase activity, rotational mechanism; P:ATP synthesis coupled proton transport; F:ATP binding; F:proton-transporting ATPase activity, rotational mechanism; C:mitochondrial proton-transporting ATP synthase, catalytic core	EC:3.6.3.6; EC:3.6.3.14
gi|92020004|Tag_3796|Tag_20108	atp synthase beta subunit	866	20	2.4311e-72	0.9955	C:proton-transporting ATP synthase complex, catalytic core F(1); P:plasma membrane ATP synthesis coupled proton transport; F:hydrogen-exporting ATPase activity, phosphorylative mechanism; F:hydrogen ion transporting ATP synthase activity, rotational mechanism; F:ATP binding; F:proton-transporting ATPase activity, rotational mechanism; C:chloroplast thylakoid membrane	EC:3.6.3.6; EC:3.6.3.14
gi|156640025|Tag_85367	atp synthase cf0 b subunit	299	20	1.45385e-35	0.969	F:hydrogen ion transporting ATP synthase activity, rotational mechanism; C:integral to membrane; P:ATP synthesis coupled proton transport; C:proton-transporting ATP synthase complex, coupling factor F(o); F:ATP binding; C:chloroplast thylakoid membrane	EC:3.6.3.14
gi|92017298|Tag_3500|Tag_6522	atp synthase cf0 subunit i	655	20	9.06276e-24	0.9405	F:hydrogen ion transporting ATP synthase activity, rotational mechanism; C:integral to membrane; P:ATP synthesis coupled proton transport; C:proton-transporting ATP synthase complex, coupling factor F(o); F:ATP binding; C:chloroplast thylakoid membrane	EC:3.6.3.14
gi|76870541|Tag_1409|Tag_9581	atp synthase cf0 subunit iii	912	20	2.45114e-25	0.799	F:hydrogen ion transporting ATP synthase activity, rotational mechanism; C:integral to membrane; P:ATP synthesis coupled proton transport; F:lipid binding; C:proton-transporting ATP synthase complex, coupling factor F(o); C:cytoplasmic membrane-bounded vesicle; C:chloroplast thylakoid membrane; C:plastid membrane	EC:3.6.3.14
gi|32877702|Tag_53731	atp synthase cf1 alpha subunit	651	20	7.52819e-47	0.975	C:proton-transporting ATP synthase complex, catalytic core F(1); P:plasma membrane ATP synthesis coupled proton transport; F:hydrogen ion transporting ATP synthase activity, rotational mechanism; F:ATP binding; F:proton-transporting ATPase activity, rotational mechanism; C:chloroplast thylakoid membrane	EC:3.6.3.14
gi|94326962|Tag_9021	atp synthase cf1 beta subunit	830	20	1.90858e-87	0.976	C:proton-transporting ATP synthase complex, catalytic core F(1); P:plasma membrane ATP synthesis coupled proton transport; F:hydrogen-exporting ATPase activity, phosphorylative mechanism; F:hydrogen ion transporting ATP synthase activity, rotational mechanism; F:ATP binding; F:proton-transporting ATPase activity, rotational mechanism; C:chloroplast thylakoid membrane	EC:3.6.3.6; EC:3.6.3.14
gi|92022406|Tag_63702	atp synthase d mitochondrial	543	20	8.24507e-76	0.934	F:copper ion binding; F:hydrogen ion transmembrane transporter activity; F:zinc ion binding; C:mitochondrial proton-transporting ATP synthase complex, coupling factor F(o); C:nucleolus; P:response to salt stress; P:ATP synthesis coupled proton transport; F:protein binding; C:chloroplast thylakoid membrane; F:hydrolase activity; C:cytosolic ribosome; C:plasma membrane
gi|76867411|Tag_39525	atp synthase d mitochondrial	884	20	3.29363e-80	0.8515	F:copper ion binding; F:hydrogen ion transmembrane transporter activity; F:zinc ion binding; C:mitochondrial proton-transporting ATP synthase complex, coupling factor F(o); C:nucleolus; P:response to salt stress; P:ATP synthesis coupled proton transport; F:protein binding; C:chloroplast thylakoid membrane; F:hydrolase activity; C:cytosolic ribosome; C:plasma membrane
gi|92011615|Tag_3776|Tag_62829	atp synthase d mitochondrial	772	20	1.49923e-88	0.9265	F:copper ion binding; F:hydrogen ion transmembrane transporter activity; F:zinc ion binding; C:mitochondrial proton-transporting ATP synthase complex, coupling factor F(o); C:nucleolus; P:response to salt stress; P:ATP synthesis coupled proton transport; F:protein binding; C:chloroplast thylakoid membrane; F:hydrolase activity; C:cytosolic ribosome; C:plasma membrane
gi|92011326|Tag_10047|Tag_42906	atp synthase d mitochondrial	827	20	2.93028e-80	0.9335	F:copper ion binding; F:hydrogen ion transmembrane transporter activity; F:zinc ion binding; C:mitochondrial proton-transporting ATP synthase complex, coupling factor F(o); C:nucleolus; P:response to salt stress; P:ATP synthesis coupled proton transport; F:protein binding; C:chloroplast thylakoid membrane; F:hydrolase activity; C:cytosolic ribosome; C:plasma membrane
gi|156695519|Tag_58054	atp synthase delta	497	20	4.50053e-21	0.9105	P:plasma membrane ATP synthesis coupled proton transport; F:hydrogen ion transporting ATP synthase activity, rotational mechanism; F:zinc ion binding; P:response to salt stress; F:ATP binding; F:proton-transporting ATPase activity, rotational mechanism; C:mitochondrial proton-transporting ATP synthase, catalytic core	EC:3.6.3.14
gi|83422231|Tag_7714|Tag_17342	atp synthase delta	890	20	5.66332e-96	0.847	P:plasma membrane ATP synthesis coupled proton transport; F:hydrogen ion transporting ATP synthase activity, rotational mechanism; F:zinc ion binding; P:response to salt stress; F:ATP binding; F:proton-transporting ATPase activity, rotational mechanism; C:mitochondrial proton-transporting ATP synthase, catalytic core	EC:3.6.3.14
gi|92012521|Tag_34748|Tag_36589	atp synthase delta	841	20	4.33293e-95	0.8495	P:plasma membrane ATP synthesis coupled proton transport; F:hydrogen ion transporting ATP synthase activity, rotational mechanism; F:zinc ion binding; P:response to salt stress; F:ATP binding; F:proton-transporting ATPase activity, rotational mechanism; C:mitochondrial proton-transporting ATP synthase, catalytic core	EC:3.6.3.14
gi|32875855|Tag_51626	atp synthase delta	380	20	6.57495e-12	0.947	P:plasma membrane ATP synthesis coupled proton transport; F:hydrogen ion transporting ATP synthase activity, rotational mechanism; F:zinc ion binding; C:mitochondrial proton-transporting ATP synthase complex, catalytic core F(1); P:response to salt stress; F:ATP binding; F:proton-transporting ATPase activity, rotational mechanism	EC:3.6.3.14
gi|156660542|Tag_55869	atp synthase delta chain	560	20	1.07184e-52	0.932	P:plasma membrane ATP synthesis coupled proton transport; F:hydrogen ion transporting ATP synthase activity, rotational mechanism; F:ATP binding; C:mitochondrial proton-transporting ATP synthase, catalytic core; F:proton-transporting ATPase activity, rotational mechanism	EC:3.6.3.14
gi|76869468|Tag_43438	atp synthase delta chain	830	20	1.04001e-109	0.725	C:proton-transporting ATP synthase complex, catalytic core F(1); F:hydrogen ion transporting ATP synthase activity, rotational mechanism; C:mitochondrion; P:defense response to bacterium; P:ATP synthesis coupled proton transport; P:photosynthetic electron transport in photosystem I; P:response to cold; C:chloroplast envelope; P:photosynthetic electron transport in photosystem II; C:chloroplast th…	EC:3.6.3.14
gi|92032123|Tag_27640	atp synthase epsilon mitochondrial	513	20	1.94496e-30	0.8965	F:hydrogen ion transporting ATP synthase activity, rotational mechanism; C:mitochondrial proton-transporting ATP synthase complex, catalytic core F(1); P:ATP synthesis coupled proton transport; F:protein binding; F:proton-transporting ATPase activity, rotational mechanism	EC:3.6.3.14
gi|92034322|Tag_35261	atp synthase i-like protein	941	20	9.35513e-60	0.745	C:chloroplast
gi|190136222|Tag_84548	atp synthase mitochondrial f1 complex assembly factor mitochondrial	692	20	2.80707e-21	0.678	C:mitochondrion
gi|156645967|Tag_25826|Tag_53703	atp synthase mitochondrial f1 complex assembly factor mitochondrial	428	20	1.1572e-16	0.865	F:protein binding; P:proton-transporting ATP synthase complex assembly; C:mitochondrion
gi|83420862|Tag_1641	atp synthase subunit beta	735	20	1.2938e-54	0.993	P:plasma membrane ATP synthesis coupled proton transport; F:hydrogen ion transporting ATP synthase activity, rotational mechanism; C:chloroplast envelope; F:ATP binding; F:proton-transporting ATPase activity, rotational mechanism; C:vacuole; C:proton-transporting V-type ATPase, V1 domain; C:plasma membrane	EC:3.6.3.14
gi|94325389|Tag_25629|Tag_44755|Tag_71613	atp synthase subunit h family protein	867	20	3.21215e-32	0.8825	P:ATP hydrolysis coupled proton transport; C:vacuole; F:hydrogen ion transmembrane transporter activity
gi|52838714|Tag_5345|Tag_16067	atp synthase subunit h family protein	647	20	6.11253e-33	0.8975	P:ATP hydrolysis coupled proton transport; C:vacuole; F:hydrogen ion transmembrane transporter activity
gi|92016603|Tag_48250	atp synthase subunit h family protein	596	20	8.60088e-33	0.9025	P:ATP hydrolysis coupled proton transport; C:vacuole; F:hydrogen ion transmembrane transporter activity
gi|51463189|Tag_47896	atp synthase subunit h family protein	517	20	6.19005e-32	0.896	P:ATP hydrolysis coupled proton transport; C:vacuole; F:hydrogen ion transmembrane transporter activity
gi|190146273|Tag_39366|Tag_48405	atp11 protein	590	11	4.59987e-15	0.905455	C:mitochondrion; P:protein complex assembly; C:chloroplast
gi|299791075|Tag_54259	atpao2 (polyamine oxidase 2) amine oxidase electron carrier oxidoreductase	431	13	2.74899e-10	0.909231	F:amine oxidase activity; P:oxidation reduction	EC:1.4.3.4; EC:1.4.3.6	PTHR10742 (PANTHER), PTHR10742:SF30 (PANTHER)
gi|156649423|Tag_3483	atpap27 pap27	469	20	1.08482e-30	0.8175	C:endomembrane system; F:metal ion binding; F:protein serine/threonine phosphatase activity; F:acid phosphatase activity; C:chloroplast	EC:3.1.3.2
gi|156684230|Tag_60475	atpap28 pap28	282	17	8.75246e-09	0.754118	F:hydrolase activity
gi|52835355|Tag_58691	atpap29 pap29	471	20	4.38468e-32	0.8465	C:endomembrane system; C:cytoplasmic membrane-bounded vesicle; F:protein serine/threonine phosphatase activity; F:acid phosphatase activity	EC:3.1.3.2
gi|92034954|Tag_240|Tag_456	atpase subunit 1	938	20	3.79192e-162	0.981	P:response to oxidative stress; F:copper ion binding; C:cell wall; P:plasma membrane ATP synthesis coupled proton transport; F:hydrogen ion transporting ATP synthase activity, rotational mechanism; F:zinc ion binding; C:mitochondrial proton-transporting ATP synthase complex, catalytic core F(1); F:cobalt ion binding; F:ATP binding; F:proton-transporting ATPase activity, rotational mechanism	EC:3.6.3.14
gi|94327077|Tag_64812	atpase subunit 8	765	20	1.43809e-59	0.8875	F:cytochrome-c oxidase activity; C:mitochondrial proton-transporting ATP synthase complex, coupling factor F(o); C:integral to membrane; P:ATP synthesis coupled proton transport; F:ATP binding; F:hydrolase activity, acting on acid anhydrides, catalyzing transmembrane movement of substances; P:mitochondrial electron transport, cytochrome c to oxygen	EC:1.9.3.1; EC:3.6.3.0
gi|52829333|Tag_10084|Tag_28429	atpase subunit 9	574	20	1.12269e-15	0.944	F:hydrogen ion transporting ATP synthase activity, rotational mechanism; C:mitochondrial membrane; C:integral to membrane; P:ATP synthesis coupled proton transport; F:lipid binding; C:proton-transporting ATP synthase complex, coupling factor F(o); C:cytoplasmic membrane-bounded vesicle; F:ATP binding	EC:3.6.3.14
gi|76869063|Tag_9084|Tag_62962	atp-binding cassette	878	20	8.06068e-172	0.8745	P:defense response; C:plasma membrane; P:transport; F:ATP binding; F:polyamine-transporting ATPase activity; C:integral to membrane; F:phosphonate transmembrane-transporting ATPase activity	EC:3.6.3.31; EC:3.6.3.28
gi|190788974|Tag_3099|Tag_14515	atp-binding cassette	760	20	8.91807e-38	0.904	P:defense response; C:plasma membrane; P:transport; F:ATP binding; F:polyamine-transporting ATPase activity; C:integral to membrane; F:phosphonate transmembrane-transporting ATPase activity	EC:3.6.3.31; EC:3.6.3.28	IPR013525; PTHR19241 (PANTHER), PTHR19241:SF10 (PANTHER), SignalP (SIGNALP)
gi|224703951|Tag_32188	atp-binding cassette	564	20	3.86234e-66	0.767	C:plasma membrane; F:ATP binding; F:maltose-transporting ATPase activity	EC:3.6.3.19	IPR013525; PTHR19241 (PANTHER), PTHR19241:SF20 (PANTHER), SignalP (SIGNALP)
gi|117301231|Tag_35422	atp-binding cassette	490	20	7.4868e-40	0.839	P:defense response; C:plasma membrane; P:transport; F:ATP binding; C:integral to membrane; F:phosphonate transmembrane-transporting ATPase activity	EC:3.6.3.28
gi|32874178|Tag_31119|Tag_87579	atp-binding cassette superfamily	705	20	1.03277e-42	0.7325	F:substrate-specific transmembrane transporter activity; F:ATPase activity, coupled to transmembrane movement of substances; C:plasma membrane; F:ATP binding
gi|32872479|Tag_10738|Tag_33402|Tag_80645	atp-binding family protein	600	20	1.12955e-64	0.8925	F:ATP binding
gi|190872773|Tag_41252	atp-binding family protein	837	20	9.98845e-68	0.83	F:ATP binding		IPR004130; PTHR21231 (PANTHER), PTHR21231:SF4 (PANTHER), SSF52540 (SUPERFAMILY)
gi|190733562|Tag_7655|Tag_42380	atp-binding family protein	700	20	3.3615e-46	0.872	F:ATP binding
gi|52837644|Tag_8551	atp-dependent clp protease adaptor protein containing protein	501	20	2.1925e-68	0.845	C:mitochondrion; P:proteolysis; P:protein catabolic process; F:peptidase activity
gi|156681052|Tag_20900|Tag_25270	atp-dependent clp protease atp-binding subunit	526	20	4.22308e-87	0.9525	P:protein folding; F:peptidase activity; F:ATPase activity; C:mitochondrial matrix; F:ATP binding; F:unfolded protein binding
gi|156672404|Tag_36277	atp-dependent clp protease atp-binding subunit	418	16	1.82329e-06	0.670625	C:plastid; F:unfolded protein binding; F:ATP binding; P:protein folding; F:nucleotide binding; F:peptidase activity; F:nucleoside-triphosphatase activity
gi|156653387|Tag_4008	atp-dependent clp protease atp-binding subunit 1	572	20	2.72706e-62	0.8645	P:protein folding; F:peptidase activity; F:ATPase activity; C:mitochondrial matrix; F:ATP binding; F:unfolded protein binding
gi|190786082|Tag_38757	atp-dependent clp protease proteolytic	840	20	2.48909e-50	0.8095	C:chloroplast envelope; F:serine-type endopeptidase activity; C:chloroplastic endopeptidase Clp complex; C:chloroplast thylakoid; P:proteolysis	EC:3.4.21.0	IPR001907; G3DSA:3.90.226.10 (GENE3D), SSF52096 (SUPERFAMILY)
gi|92019008|Tag_31828	atp-dependent clp protease proteolytic	472	17	3.37284e-16	0.765294	F:serine-type endopeptidase activity; C:chloroplastic endopeptidase Clp complex; C:chloroplast thylakoid; P:proteolysis	EC:3.4.21.0
gi|92017534|Tag_19742	atp-dependent clp protease proteolytic	684	20	1.00713e-47	0.917	C:chloroplast envelope; F:serine-type endopeptidase activity; F:copper ion binding; F:electron carrier activity; C:chloroplast stroma; P:proteolysis	EC:3.4.21.0
gi|190135342|Tag_66394	atp-dependent clp protease proteolytic subunit	760	20	5.88558e-90	0.885	F:serine-type endopeptidase activity; C:chloroplastic endopeptidase Clp complex; F:cobalt ion binding; C:mitochondrial matrix; P:proteolysis; F:zinc ion binding; C:chloroplast thylakoid membrane	EC:3.4.21.0
gi|156644201|Tag_5207	atp-dependent clp protease proteolytic subunit	394	20	1.52917e-37	0.849	F:serine-type endopeptidase activity; C:chloroplastic endopeptidase Clp complex; F:cobalt ion binding; C:mitochondrial matrix; P:proteolysis; F:zinc ion binding; C:chloroplast thylakoid membrane	EC:3.4.21.0
gi|92011638|Tag_86008	atp-dependent clp protease-like protein	953	20	7.25904e-92	0.8865	P:regulation of timing of transition from vegetative to reproductive phase; C:chloroplast envelope; P:proteolysis; P:chloroplast organization; C:chloroplast thylakoid membrane; F:serine-type endopeptidase activity; C:chloroplastic endopeptidase Clp complex	EC:3.4.21.0
gi|299791117|Tag_90566	atp-dependent protease	645	20	1.55104e-60	0.7425	F:ATP-dependent peptidase activity; C:Tic complex; C:cell wall; C:chloroplast stroma; P:primary metabolic process; P:chloroplast organization; P:response to stress; P:macromolecule metabolic process; C:chloroplast thylakoid membrane; P:protein import into chloroplast stroma; F:ATP binding; P:regulation of chlorophyll biosynthetic process; C:mitochondrion		IPR004176; IPR023150; PTHR11638 (PANTHER), PTHR11638:SF19 (PANTHER), SSF81923 (SUPERFAMILY)
gi|92025323|Tag_51927	atp-dependent protease	837	20	1.79101e-125	0.961	F:protein binding; F:ATP-dependent peptidase activity; C:Tic complex; C:cell wall; P:nucleotide-excision repair; C:chloroplast stroma; F:DNA binding; P:chloroplast organization; F:nuclease activity; C:chloroplast thylakoid membrane; P:protein import into chloroplast stroma; F:ATP binding; P:regulation of chlorophyll biosynthetic process; C:mitochondrion; P:protein metabolic process
gi|92017445|Tag_14978|Tag_39391	atp-dependent protease	879	20	6.4914e-113	0.9575	F:protein binding; F:ATP-dependent peptidase activity; C:Tic complex; C:cell wall; P:nucleotide-excision repair; C:chloroplast stroma; F:DNA binding; P:chloroplast organization; F:nuclease activity; C:chloroplast thylakoid membrane; P:protein import into chloroplast stroma; F:ATP binding; P:regulation of chlorophyll biosynthetic process; C:mitochondrion; P:protein metabolic process
gi|76871722|Tag_6699	atp-dependent protease	818	20	7.30777e-76	0.942	F:protein binding; F:ATP-dependent peptidase activity; C:Tic complex; C:cell wall; P:nucleotide-excision repair; C:chloroplast stroma; F:DNA binding; P:chloroplast organization; F:nuclease activity; C:chloroplast thylakoid membrane; P:protein import into chloroplast stroma; F:ATP binding; P:regulation of chlorophyll biosynthetic process; C:mitochondrion; P:protein metabolic process
gi|47003989|Tag_1078	atp-dependent protease	474	20	7.00132e-14	0.8865	F:protein binding; F:ATP-dependent peptidase activity; C:Tic complex; C:cell wall; P:nucleotide-excision repair; C:chloroplast stroma; F:DNA binding; P:chloroplast organization; F:nuclease activity; C:chloroplast thylakoid membrane; P:protein import into chloroplast stroma; F:ATP binding; P:regulation of chlorophyll biosynthetic process; C:mitochondrion; P:protein metabolic process
gi|83417588|Tag_17129|Tag_90197	atp-dependent protease la domain-containing protein	889	20	2.07133e-90	0.841	F:ATP-dependent peptidase activity; P:proteolysis; C:chloroplast
gi|92023512|Tag_4976	atp-dependent protease proteolytic subunit	847	20	1.86742e-53	0.987	F:serine-type endopeptidase activity; F:ATP binding; C:chloroplast; P:proteolysis	EC:3.4.21.0
gi|52833767|Tag_223|Tag_1733|Tag_3307|Tag_5315|Tag_7625|Tag_16797	atp-dependent protease proteolytic subunit	689	20	2.67189e-40	0.9275	F:serine-type endopeptidase activity; F:ATP binding; C:chloroplast; P:proteolysis	EC:3.4.21.0
gi|190874744|Tag_9246|Tag_86710	atp-dependent rna helicase	810	20	1.29638e-93	0.8775	C:nucleolus; F:ATP-dependent helicase activity; F:nucleic acid binding; P:embryonic development ending in seed dormancy; F:ATP binding; C:membrane		IPR004179; IPR023290; G3DSA:1.10.150.20 (GENE3D), G3DSA:2.60.40.150 (GENE3D), PTHR11752 (PANTHER), PTHR11752:SF7 (PANTHER)
gi|52836353|Tag_10107|Tag_18142	atp-dependent rna helicase ddx23	384	19	1.0103e-12	0.900526	F:nucleic acid binding; C:cytoplasm; F:ATP binding; C:nucleus; F:ATP-dependent helicase activity
gi|190755943|Tag_26478	atp-dependent rna helicase ddx23	917	20	2.03292e-136	0.947	F:nucleic acid binding; C:cytoplasm; F:ATP binding; C:nucleus; F:ATP-dependent helicase activity		IPR000629; IPR011545; IPR014001; IPR014014; IPR014021; G3DSA:3.40.50.300 (GENE3D), PTHR10967 (PANTHER), PTHR10967:SF47 (PANTHER), SSF52540 (SUPERFAMILY)
gi|76871477|Tag_18544	atprep2 (arabidopsis thaliana presequence protease 2) catalytic metal ion binding metalloendopeptidase metallopeptidase zinc ion binding	444	20	2.13067e-18	0.867	C:chloroplast envelope; F:metalloendopeptidase activity; P:response to cadmium ion; P:protein maturation by peptide bond cleavage; C:chloroplast stroma; F:zinc ion binding; C:apoplast; C:mitochondrion	EC:3.4.24.0
gi|83417788|Tag_17924	atrbl14 (arabidopsis rhomboid-like protein 14) zinc ion binding	846	17	1.48998e-26	0.569412	C:cell part
gi|92033736|Tag_73384	atrfnr2 (root fnr 2) fad binding nadp or nadph binding electron carrier ferredoxin-nadp+ reductase oxidoreductase	852	20	1.90979e-138	0.948	F:FAD binding; F:copper ion binding; F:NADP or NADPH binding; P:transport; C:thylakoid membrane; F:ferredoxin-NADP+ reductase activity; C:chloroplast; P:photosynthesis; P:electron transport chain	EC:1.18.1.2
gi|190873254|Tag_43493	at-rich element binding factor 3	883	20	5.237e-70	0.9015	P:abscisic acid mediated signaling pathway; C:cytoplasm; F:receptor activity; F:protein binding		no IPS match
gi|94325592|Tag_2182|Tag_48596	atrsp41 rna binding nucleic acid binding nucleotide binding	917	20	3.52439e-80	0.581	F:protein binding; C:nuclear speck
gi|83423245|Tag_9411	atsk41 (shaggy-like protein kinase 41) atp binding protein kinase protein serine threonine kinase	733	20	2.33642e-56	0.9385	F:tau-protein kinase activity; C:plasma membrane; F:protein binding; P:hyperosmotic response; P:protein amino acid phosphorylation; F:ATP binding; C:cytosol; F:protein serine/threonine kinase activity; P:response to salt stress	EC:2.7.11.26; EC:2.7.11.0
gi|92011931|Tag_3826	attic21 cia5 tic21	876	20	9.06239e-91	0.843	F:copper uptake transmembrane transporter activity; F:iron ion transmembrane transporter activity; P:cellular metal ion homeostasis; C:chloroplast inner membrane; F:protein homodimerization activity; P:protein import into chloroplast stroma
gi|190731566|Tag_29784	aurora kinase	757	20	2.61327e-98	0.9545	C:nucleolus; P:histone phosphorylation; F:ATP binding; C:spindle; F:histone kinase activity (H3-S10 specific)
gi|156657527|Tag_56084	autoinhibited calcium atpase	511	20	3.19385e-78	0.7865	F:ATPase activity, coupled to transmembrane movement of ions, phosphorylative mechanism; F:calcium ion transmembrane transporter activity; F:nucleotide binding; P:metabolic process; P:cation transport; C:membrane
gi|94325819|Tag_26953	autoinhibited calcium atpase	806	20	3.9719e-119	0.922	P:inflorescence morphogenesis; F:calcium-transporting ATPase activity; F:calmodulin binding; F:zinc ion binding; C:integral to membrane; F:protein self-association; P:one-carbon metabolic process; P:ATP biosynthetic process; F:ATP binding; P:pollen development; P:calcium ion transport; P:shoot development; P:response to nematode; P:single fertilization; C:plasma membrane	EC:3.6.3.8
gi|92022764|Tag_33751	autoinhibited h+ atpase	865	20	1.21187e-148	0.881	F:hydrogen-exporting ATPase activity, phosphorylative mechanism; C:integral to membrane; F:metal ion binding; P:ATP biosynthetic process; F:ATP binding; P:proton transport; C:plasma membrane	EC:3.6.3.6
gi|92014935|Tag_84268	autoinhibited h+ atpase	967	20	3.73271e-160	0.924	F:hydrogen-exporting ATPase activity, phosphorylative mechanism; C:integral to membrane; F:metal ion binding; P:ATP biosynthetic process; F:ATP binding; P:proton transport; C:plasma membrane	EC:3.6.3.6
gi|83421576|Tag_32763|Tag_59344	autophagy 3	588	20	1.39491e-48	0.976	P:protein transport; C:cytoplasm; P:autophagy
gi|32871351|Tag_11002	autophagy 3	629	20	5.56029e-44	0.913	P:protein transport; C:cytoplasm; P:autophagy
gi|92020371|Tag_47496	autophagy 8	341	20	2.52899e-24	0.8775	F:microtubule binding; F:APG8-specific protease activity; F:APG8 activating enzyme activity; C:vacuolar lumen; F:Atg8 ligase activity; P:autophagy
gi|52835073|Tag_60253|Tag_67652	autophagy 8	518	20	1.23044e-43	0.903	F:microtubule binding; F:APG8-specific protease activity; F:APG8 activating enzyme activity; C:vacuolar lumen; F:Atg8 ligase activity; P:autophagy
gi|83420968|Tag_26426	autophagy protein 5	759	20	5.39788e-43	0.612	P:response to starvation; P:leaf senescence; P:autophagy
gi|156668152|Tag_41594	autophagy protein 9	473	6	1.90664e-11	0.603333
gi|76869883|Tag_77601	autophagy protein 9	762	15	4.04673e-30	0.526	P:autophagy; C:membrane
gi|32027159|Tag_50865	autophagy protein 9	400	20	2.49713e-43	0.908	C:membrane; P:autophagy
gi|51455861|Tag_7017	autophagy-related protein 12	362	20	3.21568e-27	0.9525	C:cytoplasm; P:autophagic vacuole assembly; P:protein ubiquitination during ubiquitin-dependent protein catabolic process; P:protein transport
gi|254656632|Tag_35461	autophagy-related protein 8 precursor	554	20	1.06709e-57	0.972	F:receptor activity; F:microtubule binding; P:autophagy		IPR004241; G3DSA:3.10.20.90 (GENE3D), PTHR10969:SF4 (PANTHER), SSF54236 (SUPERFAMILY)
gi|92032536|Tag_12870	autophagy-related protein 8 precursor	801	20	1.04868e-55	0.9535	F:receptor activity; F:microtubule binding; P:autophagy
gi|224704248|Tag_16777	aux iaa protein	427	20	5.02921e-28	0.938	P:regulation of transcription; F:protein dimerization activity; P:auxin mediated signaling pathway; C:nucleus		IPR003311; IPR011525; SSF54277 (SUPERFAMILY)
gi|47952984|Tag_22634	aux iaa protein	688	20	4.94718e-119	0.756	P:cellular process
gi|92039275|Tag_62178	aux iaa protein	855	20	3.29481e-82	0.9455	P:regulation of transcription; F:protein dimerization activity; P:auxin mediated signaling pathway; C:nucleus
gi|94325532|Tag_23294|Tag_25162|Tag_44866	aux iaa protein	943	20	2.05054e-115	0.8565	P:regulation of transcription; F:protein dimerization activity; P:auxin mediated signaling pathway; C:nucleus
gi|51454699|Tag_43604	aux iaa protein	331	20	2.56188e-32	0.962	P:regulation of transcription; F:protein dimerization activity; P:auxin mediated signaling pathway; C:nucleus
gi|156705917|Tag_55172	auxilin-like protein	542	20	4.15896e-19	0.9805	C:cytosol; C:plasma membrane; F:heat shock protein binding
gi|156701447|Tag_58390	auxilin-like protein	467	20	4.55774e-29	0.7335	F:heat shock protein binding
gi|156695749|Tag_32748	auxilin-like protein	456	20	7.67092e-29	0.77	F:heat shock protein binding
gi|123220799|Tag_81463	auxilin-like protein	827	20	4.4298e-36	0.9405	C:cytosol; C:plasma membrane; F:heat shock protein binding
gi|32871529|Tag_19583	auxilin-like protein	599	20	1.00107e-20	0.8505	C:mitochondrion; F:heat shock protein binding
gi|52829995|Tag_75463	auxin conjugate hydrolase	587	20	1.30863e-38	0.687	F:IAA-Ala conjugate hydrolase activity; P:response to wounding; C:cytoplasmic membrane-bounded vesicle; C:plasma membrane; P:proteolysis; C:endoplasmic reticulum; F:metallopeptidase activity
gi|92020000|Tag_389	auxin down-regulated-like protein	516	20	1.379e-31	0.8765	P:response to abscisic acid stimulus; C:cytoplasmic membrane-bounded vesicle; C:cytosol; C:nucleus; C:plasma membrane
gi|52835067|Tag_258|Tag_69471	auxin down-regulated-like protein	430	20	8.17844e-63	0.8635	P:response to abscisic acid stimulus; C:cytoplasmic membrane-bounded vesicle; C:cytosol; C:nucleus; C:plasma membrane
gi|156646117|Tag_30947	auxin efflux carrier	462	20	4.62358e-18	0.9955	C:cytoplasmic membrane-bounded vesicle; C:integral to membrane; P:transmembrane transport
gi|92036661|Tag_26174	auxin efflux carrier	756	20	1.25329e-100	0.828	P:transmembrane transport; C:integral to membrane
gi|156656195|Tag_15153	auxin efflux carrier component	507	20	8.56465e-44	0.718	C:membrane
gi|156637488|Tag_9418	auxin efflux carrier component	435	20	3.29984e-56	0.9515	P:transmembrane transport; C:integral to membrane
gi|190810993|Tag_39368|Tag_50897	auxin efflux carrier component	845	20	5.81854e-47	0.863	P:transmembrane transport; C:integral to membrane		IPR004776
gi|190746529|Tag_6976	auxin efflux carrier component	874	20	2.16297e-60	0.8235	C:integral to membrane; C:mitochondrion; P:transmembrane transport		IPR004776; SignalP (SIGNALP)
gi|190143002|Tag_49351	auxin efflux carrier component	644	20	1.55464e-52	0.949	P:transmembrane transport; C:integral to membrane
gi|190135738|Tag_51208	auxin efflux carrier component	647	20	9.38665e-50	0.9495	P:transmembrane transport; C:integral to membrane
gi|76867566|Tag_70547	auxin efflux carrier component	764	20	5.81155e-77	0.9675	P:transmembrane transport; C:integral to membrane
gi|92013491|Tag_8563|Tag_18288	auxin efflux carrier family protein	797	20	1.10665e-73	0.7795	C:endomembrane system; C:cytoplasmic membrane-bounded vesicle; P:auxin polar transport; F:auxin:hydrogen symporter activity; P:transmembrane transport; C:integral to membrane
gi|254629762|Tag_19370	auxin efflux carrier family protein	414	20	5.87628e-13	0.831	P:auxin polar transport; C:integral to membrane; F:auxin:hydrogen symporter activity; P:transmembrane transport		IPR004776; SignalP (SIGNALP)
gi|190138660|Tag_67364	auxin efflux carrier family protein	662	20	1.69089e-65	0.709	P:auxin polar transport; C:integral to membrane; F:auxin:hydrogen symporter activity; P:transmembrane transport
gi|92030261|Tag_60524	auxin efflux carrier family protein	559	20	2.84691e-74	0.851	C:endomembrane system; C:cytoplasmic membrane-bounded vesicle; P:auxin polar transport; F:auxin:hydrogen symporter activity; P:transmembrane transport; C:integral to membrane
gi|156703861|Tag_39530	auxin efflux carrier-like protein	527	20	8.05681e-30	0.876	P:auxin polar transport; C:integral to membrane; F:auxin:hydrogen symporter activity; P:transmembrane transport
gi|156688902|Tag_10615|Tag_66901	auxin efflux carrier-like protein	524	20	8.09473e-30	0.876	P:auxin polar transport; C:integral to membrane; F:auxin:hydrogen symporter activity; P:transmembrane transport
gi|123220807|Tag_73142	auxin efflux carrier-like protein	715	20	1.34254e-45	0.867	C:endomembrane system; C:cytoplasmic membrane-bounded vesicle; P:auxin polar transport; F:auxin:hydrogen symporter activity; P:transmembrane transport; C:integral to membrane
gi|92039055|Tag_41058|Tag_55682	auxin efflux carrier-like protein	864	20	6.79002e-75	0.7745	C:endomembrane system; C:cytoplasmic membrane-bounded vesicle; P:auxin polar transport; F:auxin:hydrogen symporter activity; P:transmembrane transport; C:integral to membrane
gi|92011265|Tag_36099	auxin efflux carrier-like protein	891	20	3.69649e-71	0.879	P:auxin polar transport; C:integral to membrane; F:auxin:hydrogen symporter activity; P:transmembrane transport
gi|52837790|Tag_26352	auxin efflux carrier-like protein	402	20	3.34561e-56	0.8685	P:auxin polar transport; C:integral to membrane; F:auxin:hydrogen symporter activity; P:transmembrane transport
gi|92030169|Tag_12171|Tag_12634	auxin growth promotor protein	570	20	1.57942e-46	0.8925	F:molecular_function; P:biological_process; C:cellular_component
gi|92032240|Tag_1724	auxin growth promotor protein	651	20	4.12128e-53	0.889	F:molecular_function; P:biological_process; C:cellular_component
gi|190737737|Tag_31856|Tag_89981	auxin influx carrier component	903	20	9.94922e-80	0.9095	P:positive gravitropism; F:auxin influx transmembrane transporter activity; C:integral to membrane; F:symporter activity; P:auxin polar transport; F:amino acid transmembrane transporter activity; C:cell surface; C:endosome; F:auxin binding; P:lateral root formation; P:root cap development; P:root hair cell differentiation; P:response to ethylene stimulus; P:establishment of planar polarity; P:aux…
gi|190856906|Tag_7676|Tag_67377	auxin influx carrier component	779	20	4.48062e-80	0.902	F:auxin influx transmembrane transporter activity; C:integral to membrane; F:symporter activity; P:auxin polar transport; F:amino acid transmembrane transporter activity; P:lateral root formation; P:root cap development; P:auxin mediated signaling pathway; C:plasma membrane; P:amino acid transport		no IPS match
gi|92027425|Tag_15786|Tag_25051	auxin influx carrier component	840	20	1.19863e-153	0.9505	P:positive gravitropism; F:auxin influx transmembrane transporter activity; C:integral to membrane; F:symporter activity; P:auxin polar transport; F:amino acid transmembrane transporter activity; C:cell surface; C:endosome; F:auxin binding; P:lateral root formation; P:root cap development; P:root hair cell differentiation; P:response to ethylene stimulus; P:establishment of planar polarity; P:aux…
gi|224701599|Tag_39506	auxin influx carrier component	305	20	9.08177e-22	0.663	P:response to nematode; P:transport; F:active transmembrane transporter activity; C:membrane; P:root cap development		SignalP (SIGNALP)
gi|190725017|Tag_16179	auxin influx carrier component	884	20	8.13133e-71	0.923	P:positive gravitropism; F:auxin influx transmembrane transporter activity; C:integral to membrane; F:symporter activity; P:auxin polar transport; F:amino acid transmembrane transporter activity; C:cell surface; C:endosome; F:auxin binding; P:lateral root formation; P:root cap development; P:root hair cell differentiation; P:response to ethylene stimulus; P:establishment of planar polarity; P:aux…
gi|92030122|Tag_20126	auxin influx carrier component	843	20	2.20992e-139	0.916	F:auxin influx transmembrane transporter activity; C:integral to membrane; F:symporter activity; P:auxin polar transport; F:amino acid transmembrane transporter activity; P:lateral root formation; P:root cap development; P:auxin mediated signaling pathway; P:response to nematode; C:plasma membrane; P:amino acid transport
gi|92029507|Tag_27625	auxin influx carrier component	863	20	1.84054e-88	0.885	P:positive gravitropism; F:auxin influx transmembrane transporter activity; C:integral to membrane; F:symporter activity; P:auxin polar transport; F:amino acid transmembrane transporter activity; C:cell surface; C:endosome; F:auxin binding; P:lateral root formation; P:root cap development; P:root hair cell differentiation; P:response to ethylene stimulus; P:establishment of planar polarity; P:aux…
gi|52834957|Tag_36621	auxin influx carrier protein	361	20	2.64093e-29	0.909	P:positive gravitropism; F:auxin influx transmembrane transporter activity; C:integral to membrane; F:symporter activity; P:auxin polar transport; F:amino acid transmembrane transporter activity; C:cell surface; C:endosome; F:auxin binding; P:lateral root formation; P:root cap development; P:root hair cell differentiation; P:response to ethylene stimulus; P:establishment of planar polarity; P:aux…
gi|254655231|Tag_64935	auxin response	619	20	8.17048e-29	0.877	P:regulation of transcription, DNA-dependent; P:flower development; F:DNA binding; F:protein dimerization activity; F:transcription factor activity; P:auxin mediated signaling pathway; C:nucleus		no IPS match
gi|254640987|Tag_80333	auxin response	613	20	2.82637e-26	0.8745	P:regulation of transcription, DNA-dependent; P:flower development; F:DNA binding; F:protein dimerization activity; F:transcription factor activity; P:auxin mediated signaling pathway; C:nucleus		no IPS match
gi|190862204|Tag_32893	auxin response	868	20	5.36591e-104	0.772	P:longitudinal axis specification; P:root development; P:regulation of translation; F:promoter binding; P:meristem development; P:regulation of transcription; P:flower development; P:leaf vascular tissue pattern formation; P:response to auxin stimulus; F:protein binding; F:transcription factor activity; C:membrane; C:nucleus		IPR003311; IPR011525
gi|190750486|Tag_20901|Tag_56691	auxin response	817	6	1.57984e-38	0.631667	P:response to hormone stimulus; F:DNA binding; C:nucleus; P:regulation of transcription, DNA-dependent		no IPS match
gi|190734290|Tag_38709	auxin response	697	20	1.65895e-29	0.6455	P:regulation of transcription, DNA-dependent; P:flower development; F:DNA binding; P:response to auxin stimulus; C:nucleus
gi|156700310|Tag_25436	auxin response	564	20	7.31791e-49	0.6675	P:transcription
gi|92022523|Tag_80878	auxin response	817	6	9.87258e-49	0.63	P:response to hormone stimulus; F:DNA binding; C:nucleus; P:regulation of transcription, DNA-dependent
gi|254612926|Tag_69746	auxin response factor 1	547	20	3.12302e-38	0.703	P:regulation of transcription, DNA-dependent; F:DNA binding; F:phospholipase activator activity; P:response to auxin stimulus; F:protein binding; F:transcription factor activity; P:leaf senescence; P:negative regulation of transcription; P:response to cadmium ion; F:GTP binding		IPR015300; G3DSA:2.40.330.10 (GENE3D)
gi|156705702|Tag_74613	auxin response factor 1	527	20	3.28623e-15	0.898	P:regulation of transcription, DNA-dependent; F:DNA binding; F:phospholipase activator activity; F:protein dimerization activity; F:transcription factor activity; P:leaf senescence; P:negative regulation of transcription; P:response to cadmium ion; P:auxin mediated signaling pathway; C:nucleus; F:GTP binding
gi|190831466|Tag_5013	auxin response factor 19	902	20	1.07538e-41	0.8035	F:DNA binding; F:protein dimerization activity; P:auxin mediated signaling pathway; C:nucleus; P:regulation of transcription, DNA-dependent		no IPS match
gi|156693454|Tag_70489	auxin response factor 19	584	20	6.40803e-30	0.886	F:DNA binding; F:protein dimerization activity; P:auxin mediated signaling pathway; C:nucleus; P:regulation of transcription, DNA-dependent
gi|92039408|Tag_53431	auxin response factor 19	829	20	1.35173e-101	0.86	F:DNA binding; F:protein dimerization activity; P:auxin mediated signaling pathway; C:nucleus; P:regulation of transcription, DNA-dependent
gi|52830132|Tag_35015	auxin response factor 2	478	1	1.04151e-09	0.94	F:DNA binding; F:protein dimerization activity; P:auxin mediated signaling pathway; C:nucleus; P:regulation of transcription, DNA-dependent
gi|92030233|Tag_45629	auxin response factor 4	498	20	2.71145e-42	0.829	P:regulation of transcription, DNA-dependent; P:vegetative phase change; F:DNA binding; P:abaxial cell fate specification; F:protein dimerization activity; F:transcription factor activity; P:auxin mediated signaling pathway; C:nucleus
gi|190884167|Tag_19867	auxin response factor 6	868	20	2.19884e-73	0.803	F:transcription factor activity; P:response to auxin stimulus; P:flower development; P:regulation of transcription, DNA-dependent		IPR003311; IPR011525
gi|124125182|Tag_66297	auxin response factor 6	1062	20	4.35603e-35	0.6235	P:transcription; P:response to auxin stimulus; P:flower development
gi|94323949|Tag_72070	auxin response factor 75	900	20	6.67893e-52	0.5925	P:regulation of DNA repair; F:hydrolase activity
gi|190731932|Tag_15694	auxin response factor 8	690	20	3.13432e-65	0.865	P:regulation of transcription, DNA-dependent; C:plastid; P:flower development; F:DNA binding; F:protein dimerization activity; F:transcription factor activity; P:auxin mediated signaling pathway; C:nucleus
gi|156678238|Tag_72270	auxin response factor 8	535	20	1.73278e-67	0.873	P:regulation of transcription, DNA-dependent; C:plastid; F:DNA binding; F:protein dimerization activity; P:auxin mediated signaling pathway; C:nucleus
gi|76868684|Tag_2387|Tag_26898|Tag_77947	auxin response factor 9	873	20	2.65019e-50	0.767	F:binding; P:response to hormone stimulus; P:regulation of transcription, DNA-dependent; F:transcription factor activity
gi|83417494|Tag_597|Tag_40251|Tag_41654	auxin signaling f-box 2	992	20	1.76611e-144	0.866	P:primary root development; F:inositol hexakisphosphate binding; F:auxin binding; F:ubiquitin-protein ligase activity; P:cellular response to nitrate; F:protein binding; P:stamen development; P:response to molecule of bacterial origin; P:pollen maturation; P:lateral root development; P:auxin mediated signaling pathway; C:plasma membrane	EC:6.3.2.19
gi|190748983|Tag_6292|Tag_50429	auxin-independent growth promoter-like protein	662	20	1.5863e-55	0.925	C:Golgi apparatus		no IPS match
gi|92034130|Tag_7869	auxin-induced in root cultures protein 12	527	20	1.05469e-21	0.6395	P:multicellular organismal development; C:membrane
gi|123219557|Tag_10688	auxin-induced protein	675	20	1.9691e-40	0.773	P:auxin mediated signaling pathway; F:glutathione transferase activity	EC:2.5.1.18
gi|190826767|Tag_38599|Tag_41360	auxin-induced protein	708	20	1.23504e-35	0.754	C:membrane		IPR000620; SSF103481 (SUPERFAMILY)
gi|190137674|Tag_18792	auxin-induced protein	465	20	1.16961e-16	0.7965	C:membrane; C:endomembrane system
gi|123210088|Tag_5539	auxin-induced protein	487	20	1.11867e-51	0.915	C:mitochondrion; P:secondary cell wall biogenesis; ; C:plant-type vacuole membrane; P:unidimensional cell growth; ; C:plasma membrane
gi|94326224|Tag_27518	auxin-induced protein	957	20	1.23649e-115	0.763	F:transcription factor activity; P:transcription; P:response to auxin stimulus
gi|76871533|Tag_55689	auxin-induced protein	951	20	7.69443e-102	0.763	P:defense response; P:auxin mediated signaling pathway; F:glutathione transferase activity; P:response to biotic stimulus	EC:2.5.1.18
gi|83420576|Tag_76890	auxin-induced protein	684	20	5.35268e-41	0.6685	C:mitochondrion
gi|92012582|Tag_74173	auxin-induced protein	893	20	1.30471e-116	0.815	F:transcription factor activity; P:regulation of transcription; F:protein dimerization activity; P:auxin mediated signaling pathway; C:nucleus
gi|33667511|Tag_22674	auxin-induced protein	467	20	2.34079e-25	0.7265	P:auxin mediated signaling pathway; F:glutathione transferase activity	EC:2.5.1.18
gi|51461974|Tag_83440	auxin-repressed protein	483	20	1.16997e-37	0.7285	C:cellular_component
gi|94327503|Tag_79023	auxin-responsive family protein	726	20	1.39468e-45	0.7265	P:response to auxin stimulus
gi|190783462|Tag_23619	auxin-responsive protein	843	20	3.98316e-64	0.8345	P:regulation of transcription; F:protein dimerization activity; P:auxin mediated signaling pathway; C:nucleus		IPR003311; IPR011525; SSF54277 (SUPERFAMILY)
gi|92026968|Tag_73745	auxin-responsive protein iaa7	899	20	2.4299e-86	0.8135	P:lateral root morphogenesis; P:response to jasmonic acid stimulus; P:response to water deprivation; P:response to wounding; P:regulation of transcription; F:transcription repressor activity; F:protein dimerization activity; F:transcription factor activity; P:gravitropism; P:auxin mediated signaling pathway; C:nucleus
gi|92011937|Tag_88110	auxin-responsive protein iaa7	900	20	4.57198e-93	0.7625	P:lateral root morphogenesis; P:response to jasmonic acid stimulus; P:response to water deprivation; P:response to wounding; F:transcription repressor activity; P:response to auxin stimulus; F:protein binding; F:transcription factor activity; P:gravitropism; P:transcription; C:nucleus
gi|92012305|Tag_55962|Tag_58771	avirulence-responsive avirulence induced gene aig	867	20	3.80996e-134	0.8175	F:GTP binding; P:response to bacterium
gi|156666536|Tag_64852	avr9 cf-9 rapidly elicited protein 137	565	20	1.29774e-29	0.79
gi|156646476|Tag_29582	avr9 cf-9 rapidly elicited protein 276	577	4	2.90931e-11	0.8825	F:ubiquitin-protein ligase activity; C:ubiquitin ligase complex; F:binding; P:protein ubiquitination	EC:6.3.2.19
gi|190145714|Tag_7188	avr9 elicitor response protein	685	20	1.98278e-128	0.9465	F:galactosylxylosylprotein 3-beta-galactosyltransferase activity; F:beta-1,3-galactosyltransferase activity; C:Golgi apparatus; P:protein amino acid glycosylation; C:integral to membrane	EC:2.4.1.134
gi|190828519|Tag_22810	avr9 elicitor response protein	753	20	3.71508e-121	0.8905	F:galactosylxylosylprotein 3-beta-galactosyltransferase activity; F:beta-1,3-galactosyltransferase activity; C:Golgi apparatus; P:protein amino acid glycosylation; C:integral to membrane	EC:2.4.1.134	IPR002659; PTHR11214:SF5 (PANTHER)
gi|190137119|Tag_70138	avr9 elicitor response protein	717	20	1.95291e-52	0.7715	F:galactosylxylosylprotein 3-beta-galactosyltransferase activity; C:Golgi apparatus; P:protein amino acid glycosylation; C:integral to membrane	EC:2.4.1.134
gi|190751637|Tag_24928	axi 1 protein from nicotiana tabacum	762	20	2.37242e-30	0.774	C:chloroplast		no IPS match
gi|156638529|Tag_50224	axonemal dynein light	467	20	1.73596e-20	0.8395	C:microtubule associated complex; F:microtubule motor activity; P:microtubule-based process
gi|92028181|Tag_18198	b chain structural and biochemical studies identify tobacco sabp2 as a methylsalicylate esterase and further implicate it in plant innate northeast structural genomics target ar2241	947	20	1.20465e-147	0.778	P:systemic acquired resistance; F:methyl indole-3-acetate esterase activity; P:defense response to fungus, incompatible interaction; P:salicylic acid metabolic process; F:methyl salicylate esterase activity; F:methyl jasmonate esterase activity
gi|224699032|Tag_1871	b12d protein	451	20	4.25605e-19	0.8335			SignalP (SIGNALP)
gi|51455219|Tag_7108	b12d protein	332	20	1.14563e-32	0.848	C:cytoplasmic membrane-bounded vesicle
gi|123209543|Tag_13537|Tag_30052	b12d-like protein	562	20	1.77495e-39	0.9	C:peroxisome; P:leaf senescence
gi|52835161|Tag_25461|Tag_42351	b12d-like protein	549	20	2.4372e-38	0.8965	C:cytoplasmic membrane-bounded vesicle; C:peroxisome; P:leaf senescence
gi|92014261|Tag_38877	b12d-like protein	432	20	1.26517e-39	0.8985	C:peroxisome; P:leaf senescence
gi|52834556|Tag_6810	b12d-like protein	445	20	3.73491e-39	0.8835	C:peroxisome; P:leaf senescence
gi|52836301|Tag_42120	b2 protein	438	20	1.81973e-22	0.956	F:molecular_function
gi|48431313|Tag_14068	b2 protein	448	20	1.15334e-48	0.8675
gi|83416872|Tag_7287	b2 protein	964	20	2.56035e-60	0.82	F:molecular_function
gi|311122710|Tag_71921	b3 dna binding domain containing protein	630	17	6.61403e-21	0.518235	P:regulation of transcription, DNA-dependent; C:vacuole; F:DNA binding; F:transcription factor activity		IPR003340; IPR015300; G3DSA:2.40.330.10 (GENE3D)
gi|92037827|Tag_22611	bacterial transferase hexapeptide repeat-containing protein	711	20	9.90565e-25	0.845	F:acyl-[acyl-carrier-protein]-UDP-N-acetylglucosamine O-acyltransferase activity	EC:2.3.1.129
gi|123222111|Tag_30135	bah domain containing protein	527	9	5.60546e-15	0.717778
gi|83421806|Tag_11996|Tag_22669|Tag_23382	band 7 family protein	629	20	2.05603e-22	0.703	C:membrane; C:mitochondrion; F:zinc ion binding
gi|190827038|Tag_13178	band 7 family protein	853	20	3.31092e-82	0.893	C:nucleolus; C:endoplasmic reticulum; C:plastid; C:plasma membrane		SignalP (SIGNALP)
gi|92012306|Tag_22521|Tag_78924	band 7 family protein	910	20	2.48065e-78	0.909	F:protein histidine kinase binding; C:vacuole; C:chloroplast; C:plasma membrane
gi|156680889|Tag_30284|Tag_53761	basic 7s globulin 2 precursor small	543	20	1.02439e-17	0.7325	C:plant-type cell wall; P:response to salt stress; C:plasma membrane
gi|190814925|Tag_19042	basic 7s globulin 2 precursor small	708	20	1.34663e-82	0.843	F:aspartic-type endopeptidase activity; P:proteolysis	EC:3.4.23.0	IPR001461; IPR009007; IPR021109; PTHR13683:SF100 (PANTHER)
gi|190781775|Tag_47541	basic 7s globulin 2 precursor small	793	20	2.04519e-88	0.869	C:plant-type cell wall; P:response to salt stress; P:proteolysis; F:aspartic-type endopeptidase activity; C:plasma membrane	EC:3.4.23.0	IPR001461; IPR009007; IPR021109; PTHR13683:SF100 (PANTHER)
gi|52834716|Tag_47278	basic 7s globulin 2 precursor small	396	20	5.80726e-24	0.809	C:plant-type cell wall; P:response to salt stress; P:proteolysis; F:aspartic-type endopeptidase activity; C:plasma membrane	EC:3.4.23.0
gi|33667323|Tag_1489|Tag_9279|Tag_63691|Tag_72182	basic beta- -glucanase	428	20	7.48337e-24	0.9415	P:carbohydrate metabolic process; P:defense response; C:vacuole; F:glucan endo-1,3-beta-D-glucosidase activity; F:licheninase activity; F:cation binding	EC:3.2.1.39; EC:3.2.1.73
gi|33667441|Tag_1863|Tag_8572	basic beta- -glucanase	456	20	2.55362e-24	0.9415	P:carbohydrate metabolic process; P:defense response; C:vacuole; F:glucan endo-1,3-beta-D-glucosidase activity; F:licheninase activity; F:cation binding	EC:3.2.1.39; EC:3.2.1.73
gi|92031631|Tag_17274	basic blue	547	20	1.89028e-43	0.75	F:copper ion binding; F:electron carrier activity; C:middle lamella-containing extracellular matrix; P:transport; P:anther development; C:apoplast; P:electron transport chain; P:pollination
gi|190751956|Tag_1502	basic chitinase 2-2	828	20	4.23132e-79	0.792	F:chitinase activity; P:plant-type hypersensitive response; C:vacuole; P:chitin catabolic process; P:response to biotic stimulus; C:cell wall; F:chitin binding; C:extracellular region; P:cell wall macromolecule catabolic process	EC:3.2.1.14	no IPS match
gi|190755555|Tag_8102	basic helix-loop-helix family protein	705	20	3.00491e-42	0.7385	P:regulation of transcription; F:DNA binding; P:root hair cell development; F:transcription factor activity; C:nucleus		IPR011598
gi|190143018|Tag_15971	basic helix-loop-helix family protein	519	20	3.59666e-27	0.73	F:transcription factor activity; F:transcription regulator activity; F:DNA binding; P:regulation of transcription; C:nucleus
gi|156689312|Tag_45727	basic helix-loop-helix family protein	485	20	1.24548e-26	0.7205	F:transcription factor activity; F:transcription regulator activity; F:DNA binding; P:regulation of transcription; C:nucleus
gi|32872296|Tag_5334	basic helix-loop-helix family protein	773	20	7.57201e-56	0.603	P:sulfur metabolic process; F:adenylylsulfatase activity; C:intracellular; P:regulation of transcription; P:purine ribonucleotide metabolic process	EC:3.6.2.1
gi|52836391|Tag_10422	basic helix-loop-helix family protein	403	20	8.27885e-39	0.8875	F:transcription factor activity; F:transcription regulator activity; F:DNA binding; P:regulation of transcription; F:protein binding; C:nucleus; C:cytosol; C:mitochondrion
gi|52837175|Tag_5672	basic helix-loop-helix-containing	376	5	1.09245e-14	0.792	P:regulation of transcription; F:transcription regulator activity; C:nucleus
gi|32876185|Tag_18512	basic leucine-zipper 44-like protein	580	18	3.46878e-36	0.653889	F:transcription factor activity; F:sequence-specific DNA binding; F:protein dimerization activity; C:nucleus; P:regulation of transcription, DNA-dependent
gi|156693595|Tag_39955	basic-leucine zipper	448	7	4.43379e-08	0.824286	P:regulation of transcription, DNA-dependent; F:sequence-specific DNA binding; F:protein dimerization activity; F:transcription factor activity; C:nucleus; F:DNA binding
gi|92013351|Tag_1496|Tag_7340|Tag_42281|Tag_90263	bax inhibitor-1	864	20	1.91796e-61	0.799	P:very-long-chain fatty acid metabolic process; P:ER overload response; P:response to water deprivation; C:integral to membrane; P:anti-apoptosis; F:protein binding; C:nuclear envelope; C:endoplasmic reticulum
gi|190136924|Tag_48798	bax inhibitor-1	631	20	3.8328e-61	0.8505	P:very-long-chain fatty acid metabolic process; P:ER overload response; P:response to water deprivation; C:integral to membrane; P:anti-apoptosis; F:protein binding; C:nuclear envelope; C:endoplasmic reticulum
gi|92020970|Tag_24331|Tag_63175	bax inhibitor-1	365	20	4.79742e-15	0.9845	P:very-long-chain fatty acid metabolic process; P:ER overload response; P:response to water deprivation; C:integral to membrane; P:anti-apoptosis; F:protein binding; C:nuclear envelope; C:endoplasmic reticulum
gi|83420536|Tag_12309|Tag_25971	bax inhibitor-1	623	20	3.74192e-53	0.932	P:very-long-chain fatty acid metabolic process; P:ER overload response; P:response to water deprivation; C:integral to membrane; P:anti-apoptosis; F:protein binding; C:nuclear envelope; C:endoplasmic reticulum
gi|92031576|Tag_52871|Tag_64191	bax inhibitor-1	943	20	2.34612e-111	0.827	P:very-long-chain fatty acid metabolic process; P:ER overload response; P:response to water deprivation; C:integral to membrane; P:anti-apoptosis; F:protein binding; C:nuclear envelope; C:endoplasmic reticulum
gi|190725004|Tag_39316	bc10 protein	756	20	4.35774e-61	0.7335	C:membrane; F:acetylglucosaminyltransferase activity; C:mitochondrion
gi|190863701|Tag_70124	bcl-2 binding anthanogene-1	841	20	4.57846e-20	0.8465	C:mitochondrion		SignalP (SIGNALP)
gi|76868824|Tag_20940	bcl-2 binding anthanogene-1	885	20	4.60655e-74	0.7205	P:apoptosis; P:response to salt stress; P:vegetative to reproductive phase transition of meristem; P:response to cold; P:response to heat
gi|92031081|Tag_85603	beclin 1 protein	342	20	6.21468e-31	0.8705	P:protein targeting to vacuole; P:pollen germination; P:autophagic vacuole assembly; C:pre-autophagosomal structure
gi|254663591|Tag_53906	bel1 homeotic	625	16	3.08245e-31	0.530625	P:organ development; P:regulation of cellular process		no IPS match
gi|156655889|Tag_37668	bel1 homeotic	506	7	2.43048e-14	0.832857	P:regulation of transcription, DNA-dependent; F:sequence-specific DNA binding; P:regulation of transcription; F:transcription factor activity; C:nucleus; F:DNA binding
gi|156653079|Tag_69512	bel30 protein	513	10	4.0461e-36	0.736	P:regulation of transcription, DNA-dependent; F:sequence-specific DNA binding; P:regulation of transcription; F:transcription factor activity; C:nucleus; F:DNA binding
gi|156679460|Tag_87591	bel5 protein	555	8	3.03524e-20	0.63125	P:regulation of transcription, DNA-dependent; F:sequence-specific DNA binding; P:regulation of transcription; F:transcription factor activity; C:nucleus; F:DNA binding
gi|92029306|Tag_44041	bel5 protein	762	7	3.78763e-28	0.502857	P:regulation of transcription, DNA-dependent; F:sequence-specific DNA binding; P:regulation of transcription; F:transcription factor activity; C:nucleus; F:DNA binding
gi|190774722|Tag_26432	benzoyl coenzyme a: benzyl alcohol benzoyl transferase	863	20	8.26182e-89	0.8215	F:transferase activity		IPR003480; IPR023213
gi|123225038|Tag_33266	benzoyl coenzyme a: benzyl alcohol benzoyl transferase	589	20	2.3046e-43	0.838
gi|190743771|Tag_29065|Tag_86259	berberine bridge enzyme	661	20	2.40798e-72	0.6385	C:cell wall; P:response to oxidative stress		IPR012951
gi|190723889|Tag_42331	berberine bridge enzyme	754	20	2.50352e-101	0.7845	P:alkaloid metabolic process; F:FAD binding; C:cytoplasmic membrane-bounded vesicle; P:oxidation reduction; F:reticuline oxidase activity	EC:1.21.3.3
gi|190717246|Tag_1299	berberine bridge enzyme	707	20	7.32096e-113	0.646	F:catalytic activity
gi|156651476|Tag_33327|Tag_42581	bes1 (bri1-ems-suppressor 1) protein binding transcription factor transcription regulator	526	20	1.8117e-13	0.7635	F:transcription repressor activity; C:cytosol; F:transcription regulator activity; P:brassinosteroid mediated signaling pathway; F:protein binding; C:nucleus; F:transcription factor activity; F:DNA binding
gi|190142675|Tag_17836	bet1 sft1-related snare	711	20	3.06501e-42	0.934	P:ER to Golgi vesicle-mediated transport; F:SNAP receptor activity; C:nucleus; F:protein transporter activity; C:plasma membrane
gi|190135941|Tag_85232	bet1 sft1-related snare	665	20	1.84008e-43	0.905	P:ER to Golgi vesicle-mediated transport; F:SNAP receptor activity; C:nucleus; F:protein transporter activity; C:plasma membrane
gi|32871432|Tag_79616	bet1 sft1-related snare	507	20	1.67926e-23	0.8265	P:ER to Golgi vesicle-mediated transport; F:SNAP receptor activity; F:protein transporter activity
gi|224699619|Tag_58377	beta-	585	20	7.79703e-44	0.692	F:hydrolase activity, hydrolyzing O-glycosyl compounds; P:metabolic process	EC:3.2.1.0	IPR001360; IPR013781; IPR017853
gi|92038727|Tag_49743	beta- -	357	5	3.04048e-17	0.578	F:transferase activity; C:membrane; F:galactosylgalactosylxylosylprotein 3-beta-glucuronosyltransferase activity
gi|92029843|Tag_47024	beta- beta-	929	20	3.36271e-171	0.929	F:sucrose alpha-glucosidase activity; P:sucrose catabolic process, using invertase or sucrose synthase; P:root development; C:cytosol	EC:3.2.1.48
gi|92029069|Tag_16104	beta- beta-	793	20	2.90569e-143	0.9605	F:sucrose alpha-glucosidase activity; C:plasma membrane; F:protein binding; P:sucrose catabolic process, using invertase or sucrose synthase; P:root development; P:cellular amino acid metabolic process; C:nucleus; C:cytosol	EC:3.2.1.48
gi|92033825|Tag_7667	beta chain	337	20	2.88214e-60	1	P:microtubule-based movement; F:GTP binding; P:protein polymerization; F:structural molecule activity; F:GTPase activity; C:microtubule	EC:3.6.5.1; EC:3.6.5.2; EC:3.6.5.3; EC:3.6.5.4
gi|92028913|Tag_19672	beta chain	785	20	4.06101e-129	0.9895	C:cytoplasm; F:structural constituent of cytoskeleton; P:microtubule-based movement; F:GTP binding; C:tubulin complex; F:protein binding; P:protein polymerization; C:membrane; P:response to salt stress; F:GTPase activity; C:microtubule	EC:3.6.5.1; EC:3.6.5.2; EC:3.6.5.3; EC:3.6.5.4
gi|83418802|Tag_53928	beta chain	900	20	1.82631e-150	0.986	C:cytoplasm; F:structural constituent of cytoskeleton; P:microtubule-based movement; F:GTP binding; C:tubulin complex; F:protein binding; P:protein polymerization; C:membrane; P:response to salt stress; F:GTPase activity; C:microtubule	EC:3.6.5.1; EC:3.6.5.2; EC:3.6.5.3; EC:3.6.5.4
gi|92016449|Tag_60768	beta chain	783	20	5.44506e-126	0.986	C:cytoplasm; F:structural constituent of cytoskeleton; P:microtubule-based movement; F:GTP binding; C:tubulin complex; F:protein binding; P:protein polymerization; C:membrane; P:response to salt stress; F:GTPase activity; C:microtubule	EC:3.6.5.1; EC:3.6.5.2; EC:3.6.5.3; EC:3.6.5.4
gi|32027133|Tag_28519	beta chain	400	20	1.15728e-48	0.992	P:microtubule-based movement; F:GTP binding; P:protein polymerization; F:structural molecule activity; F:GTPase activity; C:microtubule	EC:3.6.5.1; EC:3.6.5.2; EC:3.6.5.3; EC:3.6.5.4
gi|254616761|Tag_62682	beta- -galactosyltransferase sqv-	563	20	6.60344e-58	0.759	F:galactosyltransferase activity; C:membrane; C:mitochondrion		SignalP (SIGNALP)
gi|190769560|Tag_39293	beta- -galactosyltransferase sqv-	735	20	2.99656e-35	0.881	F:galactosylxylosylprotein 3-beta-galactosyltransferase activity; C:Golgi apparatus; P:protein amino acid glycosylation; C:integral to membrane; C:mitochondrion	EC:2.4.1.134	no IPS match
gi|190750366|Tag_49348	beta- -galactosyltransferase sqv-	756	20	2.79852e-92	0.8045	F:galactosylxylosylprotein 3-beta-galactosyltransferase activity; C:Golgi apparatus; P:protein amino acid glycosylation; C:integral to membrane; C:mitochondrion	EC:2.4.1.134	IPR002659; PTHR11214:SF7 (PANTHER), SignalP (SIGNALP)
gi|190135450|Tag_88626	beta- -galactosyltransferase sqv-	644	20	1.98036e-23	0.9255	C:endomembrane system; F:galactosylxylosylprotein 3-beta-galactosyltransferase activity; C:Golgi apparatus; P:protein amino acid glycosylation; C:integral to membrane	EC:2.4.1.134
gi|83420245|Tag_8733	beta- -galactosyltransferase sqv-	696	20	2.02793e-27	0.867	F:galactosylxylosylprotein 3-beta-galactosyltransferase activity; C:Golgi apparatus; P:protein amino acid glycosylation; C:integral to membrane; C:mitochondrion	EC:2.4.1.134
gi|94330499|Tag_4469	beta- -glucanase	316	20	2.5166e-43	0.6035	F:glucan endo-1,3-beta-D-glucosidase activity; P:carbohydrate metabolic process; F:cation binding	EC:3.2.1.39
gi|190753711|Tag_21027	beta- -glucanase	702	20	2.60611e-38	0.806	P:carbohydrate metabolic process; F:cation binding; C:anchored to plasma membrane; C:cytoplasmic membrane-bounded vesicle; F:glucan endo-1,3-beta-D-glucosidase activity; C:nucleus	EC:3.2.1.39	IPR000490; IPR013781; IPR017853
gi|92024983|Tag_11067|Tag_51173	beta- -glucanase	551	20	1.62708e-34	0.777	C:anchored to membrane; P:carbohydrate metabolic process; F:glucan endo-1,3-beta-D-glucosidase activity; F:cation binding	EC:3.2.1.39
gi|92032827|Tag_46259|Tag_47426	beta- -n-acetylglucosaminyltransferase ii	632	20	4.43195e-65	0.789	F:alpha-1,6-mannosylglycoprotein 2-beta-N-acetylglucosaminyltransferase activity; C:Golgi stack; P:oligosaccharide biosynthetic process; C:integral to membrane	EC:2.4.1.143
gi|83422023|Tag_13655|Tag_28432|Tag_65552	beta- -xylosidase	582	7	1.36392e-16	0.764286	F:molecular_function; P:biological_process; C:cellular_component
gi|190815144|Tag_87041	beta- -xylosidase	822	20	1.52786e-89	0.777	F:xylan 1,4-beta-xylosidase activity; C:cell wall; C:apoplast; F:beta-glucosidase activity; P:xylan catabolic process	EC:3.2.1.37; EC:3.2.1.21	IPR001764; IPR017853; SignalP (SIGNALP)
gi|51455619|Tag_48683	beta- -xylosidase	494	7	3.96096e-17	0.65	F:molecular_function; P:biological_process; C:cellular_component
gi|52837783|Tag_7722|Tag_12666|Tag_37586	beta-adaptin-like protein	434	20	6.26669e-31	0.891	C:plasma membrane; F:clathrin binding; F:protein transporter activity; P:vesicle-mediated transport; P:intracellular protein transport; C:clathrin adaptor complex
gi|190802836|Tag_10802	beta-adaptin-like protein a	659	19	2.19313e-49	0.741053	F:protein transporter activity; P:vesicle-mediated transport; P:intracellular protein transport; C:clathrin adaptor complex; F:protein histidine kinase binding		IPR006162; IPR012295; IPR015151; SignalP (SIGNALP)
gi|94324407|Tag_70440	beta-adaptin-like protein a	896	20	1.78264e-97	0.618	C:membrane coat; P:cellular process; F:protein histidine kinase binding; P:protein transport
gi|92040208|Tag_35939	beta-alanine synthase	883	20	4.07325e-131	0.9245	F:N-carbamoylputrescine amidase activity; F:beta-ureidopropionase activity; P:putrescine biosynthetic process	EC:3.5.1.53; EC:3.5.1.6
gi|92013538|Tag_49230	beta-alanine synthase	794	20	1.90265e-134	0.901	F:N-carbamoylputrescine amidase activity; F:beta-ureidopropionase activity; P:putrescine biosynthetic process	EC:3.5.1.53; EC:3.5.1.6
gi|52837840|Tag_1814	beta-alanine synthase	463	20	3.39725e-45	0.9125	F:N-carbamoylputrescine amidase activity; F:beta-ureidopropionase activity; P:putrescine biosynthetic process	EC:3.5.1.53; EC:3.5.1.6
gi|52834579|Tag_29697	beta-alanine-pyruvate aminotransferase	406	20	1.84958e-14	0.9595	F:alanine-glyoxylate transaminase activity; F:pyridoxal phosphate binding; P:cellular response to nitrogen levels; C:mitochondrion	EC:2.6.1.44
gi|254615842|Tag_59004	beta-amylase	585	20	1.57105e-44	0.837	P:polysaccharide catabolic process; F:beta-amylase activity; F:cation binding	EC:3.2.1.2	IPR001554; IPR013781; IPR017853
gi|92018785|Tag_37535	beta-amylase	311	20	3.31032e-24	0.811	C:cytosol; F:cation binding; P:protein amino acid phosphorylation; F:beta-amylase activity; F:protein serine/threonine kinase activity; P:response to water deprivation; P:regulation of meristem growth; P:gametophyte development; P:starch catabolic process; P:transmembrane receptor protein tyrosine kinase signaling pathway; F:ATP binding; P:regulation of meristem structural organization; P:microsp…	EC:3.2.1.2; EC:2.7.11.0
gi|190879378|Tag_37137	beta-amylase 9	785	20	1.34325e-31	0.7345	P:carbohydrate metabolic process; F:hydrolase activity, acting on glycosyl bonds; C:plastid		SignalP (SIGNALP)
gi|32871311|Tag_49106	beta-amylase 9	408	20	5.01612e-12	0.719	P:carbohydrate metabolic process; C:plastid; F:beta-amylase activity	EC:3.2.1.2
gi|83419441|Tag_14356	beta-carotene hydroxylase	624	20	7.76627e-67	0.9585	P:fatty acid biosynthetic process; F:oxidoreductase activity; F:iron ion binding; C:integral to membrane; C:endoplasmic reticulum; P:oxidation reduction
gi|32873641|Tag_14019|Tag_27269	beta-catenin-like protein 1	631	15	7.81291e-22	0.881333	F:binding; P:RNA splicing
gi|224707599|Tag_39586	beta-cyanoalanine synthase	344	20	5.42545e-30	0.9465	F:pyridoxal phosphate binding; F:cysteine synthase activity; P:cysteine biosynthetic process from serine; F:transferase activity	EC:2.5.1.47	IPR001926; G3DSA:3.40.50.1100 (GENE3D), PTHR10314 (PANTHER), PTHR10314:SF8 (PANTHER)
gi|190777999|Tag_70683	beta-cyanoalanine synthase	714	20	1.46724e-84	0.932	F:copper ion binding; P:detoxification of nitrogen compound; C:mitochondrion; P:cyanide metabolic process; F:transferase activity; P:cysteine biosynthetic process from serine; C:chloroplast; F:pyridoxal phosphate binding; F:cysteine synthase activity; F:L-3-cyanoalanine synthase activity	EC:2.5.1.47; EC:4.4.1.9	IPR001926; G3DSA:3.40.50.1100 (GENE3D), PTHR10314 (PANTHER), PTHR10314:SF8 (PANTHER)
gi|92012235|Tag_15856	beta-cyanoalanine synthase	450	20	1.65434e-55	0.957	F:copper ion binding; P:detoxification of nitrogen compound; C:mitochondrion; P:cyanide metabolic process; F:transferase activity; P:cysteine biosynthetic process from serine; C:chloroplast; F:pyridoxal phosphate binding; F:cysteine synthase activity; F:L-3-cyanoalanine synthase activity	EC:2.5.1.47; EC:4.4.1.9
gi|254633010|Tag_29233	beta-expansin 1a	627	20	6.02571e-67	0.814	C:plant-type cell wall; P:plant-type cell wall loosening; P:unidimensional cell growth; C:extracellular region; C:membrane; P:sexual reproduction		IPR007112; IPR007117; IPR007118; IPR009009; IPR014733; SignalP (SIGNALP)
gi|190135299|Tag_45376	beta-expansin 1a	656	20	3.35194e-42	0.7845	C:plant-type cell wall; P:plant-type cell wall loosening; P:unidimensional cell growth; C:extracellular region; C:membrane; P:sexual reproduction
gi|190831493|Tag_30664	beta-expansin 3	818	20	1.9901e-73	0.7495	C:extracellular region; C:cytoplasmic membrane-bounded vesicle; P:sexual reproduction		no IPS match
gi|190137745|Tag_6263	beta-galactosidase 1 precursor	761	20	1.63535e-47	0.8895	P:carbohydrate metabolic process; C:plant-type cell wall; F:protein binding; F:beta-galactosidase activity; F:sugar binding; F:cation binding	EC:3.2.1.23
gi|52832053|Tag_76965	beta-galactosidase 6	428	20	3.59726e-18	0.818	F:sugar binding; P:carbohydrate metabolic process; F:cation binding; P:plant-type cell wall modification; C:cell wall; P:mucilage biosynthetic process during seed coat development; F:beta-galactosidase activity; C:apoplast	EC:3.2.1.23
gi|190742544|Tag_15141	beta-galactosidase like protein	676	20	3.36658e-32	0.9085	C:endomembrane system; P:carbohydrate metabolic process; F:protein binding; F:beta-galactosidase activity; F:sugar binding; F:cation binding	EC:3.2.1.23	IPR000922; IPR001944; PTHR23421:SF2 (PANTHER)
gi|190844436|Tag_54273	beta-galactosidase like protein	874	20	1.62191e-132	0.8985	C:endomembrane system; P:carbohydrate metabolic process; F:protein binding; F:beta-galactosidase activity; F:sugar binding; F:cation binding	EC:3.2.1.23	IPR001944; IPR013781; IPR017853; IPR019801; PTHR23421:SF2 (PANTHER)
gi|190774826|Tag_16378	beta-galactosidase like protein	768	20	4.01166e-118	0.8645	C:endomembrane system; P:carbohydrate metabolic process; F:protein binding; F:beta-galactosidase activity; F:sugar binding; F:cation binding	EC:3.2.1.23	IPR001944; IPR013781; IPR017853; PTHR23421:SF2 (PANTHER)
gi|190742782|Tag_38371	beta-galactosidase like protein	718	20	3.35442e-28	0.886	C:endomembrane system; P:carbohydrate metabolic process; F:protein binding; F:beta-galactosidase activity; F:sugar binding; F:cation binding	EC:3.2.1.23	SignalP (SIGNALP)
gi|94325219|Tag_4804|Tag_28616	beta-galactosidase stbg3	950	20	5.73283e-81	0.892	P:carbohydrate metabolic process; C:plant-type cell wall; F:protein binding; F:beta-galactosidase activity; F:sugar binding; F:cation binding	EC:3.2.1.23
gi|94323719|Tag_11010	beta-galactosidase stbg3	359	20	2.70142e-66	0.891	P:carbohydrate metabolic process; C:plant-type cell wall; F:protein binding; F:beta-galactosidase activity; F:sugar binding; F:cation binding	EC:3.2.1.23
gi|190770300|Tag_85338	beta-galactosidase stbg3	813	20	2.35835e-127	0.816	P:carbohydrate metabolic process; C:plant-type cell wall; F:protein binding; F:beta-galactosidase activity; F:sugar binding; F:cation binding	EC:3.2.1.23	IPR001944; IPR008979; G3DSA:2.60.120.260 (GENE3D), PTHR23421:SF2 (PANTHER)
gi|190720595|Tag_61261	beta-galactosidase stbg3	822	20	5.75227e-121	0.8085	P:carbohydrate metabolic process; C:plant-type cell wall; F:protein binding; F:beta-galactosidase activity; F:sugar binding; F:cation binding	EC:3.2.1.23
gi|156695570|Tag_42679	beta-glactosidase 8	520	20	5.90101e-46	0.78	P:carbohydrate metabolic process; C:membrane; C:cytoplasmic membrane-bounded vesicle; F:beta-galactosidase activity; F:sugar binding; F:cation binding	EC:3.2.1.23
gi|94327260|Tag_54696	beta-glactosidase 8	626	20	1.67855e-101	0.824	F:sugar binding; P:carbohydrate metabolic process; F:cation binding; C:cytoplasmic membrane-bounded vesicle; C:cell wall; C:membrane; F:beta-galactosidase activity	EC:3.2.1.23
gi|52836792|Tag_42673	beta-glucan-binding protein	351	20	2.57601e-40	0.792	F:endo-1,3(4)-beta-glucanase activity; P:cell wall macromolecule catabolic process	EC:3.2.1.6
gi|156663216|Tag_59209	beta-glucosidase 01	310	20	1.10096e-35	0.769	P:metabolic process; F:hydrolase activity, hydrolyzing O-glycosyl compounds	EC:3.2.1.0
gi|94329608|Tag_87850	beta-glucosidase 47	555	20	2.39383e-33	0.761	P:carbohydrate metabolic process; C:cytoplasmic membrane-bounded vesicle; F:beta-glucosidase activity; F:cation binding	EC:3.2.1.21
gi|190723636|Tag_18343	beta-glucosidase 47	857	20	4.08334e-56	0.721	C:cytoplasmic membrane-bounded vesicle; P:metabolic process; F:coniferin beta-glucosidase activity	EC:3.2.1.126
gi|76870516|Tag_40947	beta-glucosidase 47	817	20	1.5544e-94	0.784	P:carbohydrate metabolic process; C:endomembrane system; F:coniferin beta-glucosidase activity; F:cation binding; C:cytoplasmic membrane-bounded vesicle; P:lignin biosynthetic process	EC:3.2.1.126
gi|83422845|Tag_23351	beta-glucosidase 47	854	20	1.34078e-75	0.7055	F:coniferin beta-glucosidase activity; C:cytoplasmic membrane-bounded vesicle; P:lignin biosynthetic process	EC:3.2.1.126
gi|190141680|Tag_71222|Tag_77752	beta-glucosidase-like protein	474	20	4.83734e-23	0.755	F:hydrolase activity, hydrolyzing O-glycosyl compounds	EC:3.2.1.0
gi|83417673|Tag_11507	beta-hydroxyacyl-acp dehydratase	936	20	1.66986e-93	0.819	P:lipid A biosynthetic process; C:cell wall; P:fatty acid biosynthetic process; F:crotonoyl-[acyl-carrier-protein] hydratase activity; P:defense response to fungus, incompatible interaction; C:chloroplast; C:membrane	EC:4.2.1.58
gi|52834057|Tag_14569	beta-hydroxyacyl-acp dehydratase	586	20	4.68661e-73	0.8615	P:lipid A biosynthetic process; C:cell wall; P:fatty acid biosynthetic process; F:crotonoyl-[acyl-carrier-protein] hydratase activity; P:defense response to fungus, incompatible interaction; C:chloroplast; C:membrane	EC:4.2.1.58
gi|83422886|Tag_10305|Tag_11642	beta-ig-h3 domain-containing protein	605	20	9.34228e-14	0.776	C:endomembrane system; C:vacuole; P:cell adhesion
gi|92029721|Tag_76421|Tag_90301	beta-ig-h3 domain-containing protein	965	20	4.19454e-103	0.803	C:endomembrane system; C:cytoplasmic membrane-bounded vesicle; C:vacuole; P:cell adhesion
gi|190784112|Tag_1734	betaine aldehyde dehydrogenase	897	20	3.70842e-103	0.8175	F:betaine-aldehyde dehydrogenase activity; P:oxidation reduction; F:aminobutyraldehyde dehydrogenase activity	EC:1.2.1.8; EC:1.2.1.19	IPR015590; IPR016161; IPR016163; PTHR11699:SF45 (PANTHER)
gi|94330267|Tag_7692|Tag_31978|Tag_33704	betaine aldehyde dehydrogenase	678	20	1.26958e-95	0.907	F:betaine-aldehyde dehydrogenase activity; P:oxidation reduction; C:chloroplast; F:aminobutyraldehyde dehydrogenase activity	EC:1.2.1.8; EC:1.2.1.19
gi|156678212|Tag_46424	beta-ketoacyl synthase	558	3	4.79159e-05	0.803333
gi|83417561|Tag_36771	beta-ketoacyl-acp synthase ii	896	20	1.20408e-69	0.8	F:3-oxoacyl-[acyl-carrier-protein] synthase activity; P:unsaturated fatty acid biosynthetic process; C:chloroplast	EC:2.3.1.41
gi|32874111|Tag_8806|Tag_16802	beta-ketoacyl-acp synthase iii	633	20	3.31743e-28	0.721	F:acyltransferase activity; P:lipid biosynthetic process; C:plastid
gi|190738307|Tag_42813	beta-ketoacyl-acp synthase iii	820	20	1.867e-63	0.8235	P:fatty acid biosynthetic process; F:beta-ketoacyl-acyl-carrier-protein synthase III activity; F:3-oxoacyl-[acyl-carrier-protein] synthase activity; C:chloroplast	EC:2.3.1.180; EC:2.3.1.41
gi|92023761|Tag_35816	beta-ketoacyl-acp synthase iii	425	20	1.01335e-28	0.9495	P:fatty acid biosynthetic process; F:beta-ketoacyl-acyl-carrier-protein synthase III activity; F:3-oxoacyl-[acyl-carrier-protein] synthase activity; C:chloroplast	EC:2.3.1.180; EC:2.3.1.41
gi|83420629|Tag_55879|Tag_78019	beta-ketoacyl-acp synthase iii	686	20	1.56305e-64	0.902	P:fatty acid biosynthetic process; F:beta-ketoacyl-acyl-carrier-protein synthase III activity; F:3-oxoacyl-[acyl-carrier-protein] synthase activity; C:chloroplast	EC:2.3.1.180; EC:2.3.1.41
gi|190802885|Tag_53048	beta-ketoacyl-coa synthase family protein	738	20	1.85063e-69	0.9635	P:response to light stimulus; C:membrane; F:transferase activity, transferring acyl groups other than amino-acyl groups; P:response to cold	EC:2.3.1.0	IPR013747; IPR016038; IPR016039
gi|156704181|Tag_59712	beta-ketoacyl-coa synthase family protein	492	20	1.03031e-73	0.9215	F:acyltransferase activity; C:membrane; P:fatty acid biosynthetic process
gi|52829357|Tag_1211|Tag_89079	beta-lactamase tem-1	467	20	3.9743e-41	0.97	P:beta-lactam antibiotic catabolic process; P:response to antibiotic; F:beta-lactamase activity	EC:3.5.2.6
gi|190758051|Tag_44532	beta-n-acetylhexosaminidase-like protein	693	20	1.20079e-72	0.774	P:carbohydrate metabolic process; C:cytoplasmic membrane-bounded vesicle; C:vacuole; C:plant-type cell wall; F:beta-N-acetylhexosaminidase activity; F:cation binding	EC:3.2.1.52	IPR001540; IPR013781; IPR015883; IPR017853
gi|309372995|Tag_18535	beta-tubulin cofactor	645	20	5.722e-47	0.687	F:binding; P:embryonic development ending in seed dormancy; P:cytokinesis; P:microtubule-based process		PTHR12658 (PANTHER)
gi|156656865|Tag_21731	beta-ureidopropionase	446	20	3.86621e-20	0.8685	F:beta-ureidopropionase activity; P:uracil catabolic process; P:cellular response to nitrogen levels; C:cytosol	EC:3.5.1.6
gi|92026871|Tag_15058	beta-ureidopropionase	810	20	1.37866e-111	0.9455	F:beta-ureidopropionase activity; P:uracil catabolic process; P:cellular response to nitrogen levels; C:cytosol	EC:3.5.1.6
gi|190139149|Tag_71637	betl1_arath ame: full=bet1-like protein at4g14600	585	20	4.41716e-47	0.825	C:plasma membrane
gi|92039045|Tag_87532	betl1_arath ame: full=bet1-like protein at4g14600	626	20	2.64425e-30	0.8105	C:plasma membrane
gi|190753375|Tag_72542	bgal_sollc ame: full=beta-galactosidase ame: full=acid beta-galactosidase short=lactase ame: full=exo-(1--	416	20	2.3593e-38	0.93	P:carbohydrate metabolic process; C:apoplast; F:beta-galactosidase activity; F:sugar binding; F:cation binding	EC:3.2.1.23	IPR001944; IPR013781; IPR017853; PTHR23421:SF2 (PANTHER), SignalP (SIGNALP)
gi|190138624|Tag_54463	bggp beta-1-3-galactosyl-o-glycosyl-glycoprotein	739	20	3.28947e-42	0.788	P:carbohydrate biosynthetic process; C:membrane; F:protein xylosyltransferase activity; F:acetylglucosaminyltransferase activity	EC:2.4.2.26
gi|156640959|Tag_77650	bglu11 (beta glucosidase 11) catalytic cation binding hydrolyzing o-glycosyl compounds	513	20	3.00761e-23	0.7585	F:hydrolase activity, hydrolyzing O-glycosyl compounds; P:carbohydrate metabolic process; P:purine base metabolic process; F:cation binding; F:hydroxyisourate hydrolase activity; C:peroxisomal membrane; C:integral to membrane	EC:3.2.1.0; EC:3.5.2.17
gi|156642896|Tag_8653|Tag_22748	bhlh family protein	496	20	8.54683e-12	0.7905	F:transcription regulator activity; P:response to light stimulus; P:regulation of transcription; F:DNA binding; F:protein binding; F:transcription factor activity; P:brassinosteroid mediated signaling pathway; P:embryonic root morphogenesis; C:cytoplasm; C:nucleus
gi|190143254|Tag_46443	bhlh transcription	822	20	4.17043e-79	0.763	F:transcription factor activity; F:transcription regulator activity; F:DNA binding; P:regulation of transcription; C:nucleus
gi|92023548|Tag_19560	bhlh transcription	831	20	1.77811e-101	0.807	F:transcription factor activity; F:transcription regulator activity; F:DNA binding; P:regulation of transcription; C:nucleus
gi|83423062|Tag_12166	bhlh transcription	613	20	1.59009e-53	0.8365	F:transcription factor activity; F:transcription regulator activity; F:DNA binding; P:regulation of transcription; C:nucleus
gi|156656786|Tag_45259	bhlh transcription factor	484	15	1.1027e-11	0.693333	F:oxidoreductase activity; P:metabolic process
gi|156676817|Tag_87650	bhlh transcription factor-like protein	555	20	5.92363e-16	0.626	P:regulation of transcription
gi|156639585|Tag_68367	bhlh transcription factor-like protein	497	20	3.20293e-43	0.726	P:regulation of transcription; F:transcription regulator activity; C:nucleus
gi|92026769|Tag_42969	bifunctional coenzyme a synthase	857	20	3.22045e-69	0.8645	P:lipid metabolic process; F:pantetheine-phosphate adenylyltransferase activity; F:protein binding; P:vesicle-mediated transport; P:regulation of coenzyme A biosynthetic process; P:lipid storage; P:growth; C:membrane; P:response to salt stress	EC:2.7.7.3
gi|190742968|Tag_48949	bifunctional fucokinase l-fucose-1-p-guanylyltransferase	858	20	3.01425e-67	0.7885	P:GDP-L-fucose salvage; F:fucokinase activity; F:ATP binding; P:phosphorylation; F:galactokinase activity; F:fucose-1-phosphate guanylyltransferase activity; C:cytoplasm	EC:2.7.1.52; EC:2.7.1.6; EC:2.7.7.30	no IPS match
gi|94330248|Tag_15282	bifunctional nuclease	864	20	8.30024e-73	0.8035	C:endomembrane system; F:nucleic acid binding; F:T/G mismatch-specific endonuclease activity; P:DNA catabolic process; F:single-stranded DNA specific endodeoxyribonuclease activity
gi|92039803|Tag_17438|Tag_27275	big map kinase	901	20	1.34576e-52	0.587	F:protein binding; F:protein kinase activity; P:cellular process
gi|156659912|Tag_5581	big map kinase	523	16	1.30829e-24	0.61	F:protein serine/threonine kinase activity; F:nucleotide binding	EC:2.7.11.0
gi|190750886|Tag_55937	big map kinase	904	20	4.46601e-80	0.905	F:MAP kinase activity; P:protein amino acid phosphorylation; F:ATP binding	EC:2.7.11.24	IPR008352; IPR011009; IPR017442; G3DSA:1.10.510.10 (GENE3D), PTHR11295 (PANTHER), PTHR11295:SF69 (PANTHER)
gi|156676145|Tag_62395	big map kinase	552	20	9.21774e-38	0.8635	F:MAP kinase activity; F:protein binding; P:protein amino acid phosphorylation; F:ATP binding; P:signal transduction; P:auxin mediated signaling pathway	EC:2.7.11.24
gi|94326250|Tag_65486|Tag_80896	big map kinase	612	20	6.60356e-92	0.924	F:MAP kinase activity; F:protein binding; P:protein amino acid phosphorylation; F:ATP binding; P:signal transduction	EC:2.7.11.24
gi|83421891|Tag_53529|Tag_63708	big map kinase	882	20	2.36171e-54	0.5865	F:protein kinase activity
gi|76867428|Tag_83939	big map kinase	922	20	7.39255e-78	0.597	F:protein binding; F:protein kinase activity
gi|156670256|Tag_63887	bile acid:sodium symporter	499	20	3.01878e-17	0.8035	F:bile acid:sodium symporter activity; C:membrane; P:sodium ion transport
gi|156671482|Tag_28346	bile acid:sodium symporter family protein	471	20	3.46614e-37	0.893	F:bile acid:sodium symporter activity; C:chloroplast; C:membrane; P:sodium ion transport
gi|156656004|Tag_45822	binding catalytic	585	20	1.87312e-13	0.911	P:metabolic process; F:catalytic activity; F:binding; C:chloroplast stroma
gi|156637598|Tag_80676	binding catalytic	473	20	9.41878e-27	0.892	P:metabolic process; F:catalytic activity; F:binding; C:chloroplast stroma
gi|156637996|Tag_13719	binding protein	515	14	1.68181e-37	0.543571	C:membrane; F:protein binding
gi|309372637|Tag_23971	binding protein	673	20	4.46886e-53	0.772	F:binding		IPR011989; SignalP (SIGNALP)
gi|269994764|Tag_28207	binding protein	379	20	1.36059e-49	0.7255	F:binding		IPR021843
gi|190802645|Tag_34880	binding protein	800	16	1.92449e-33	0.67125	F:binding; P:biological_process; C:cellular_component		SignalP (SIGNALP)
gi|190756007|Tag_35561	binding protein	889	20	1.07621e-46	0.7905	F:protein binding; C:mitochondrial outer membrane translocase complex; P:protein import into mitochondrial outer membrane		no IPS match
gi|190749153|Tag_33917	binding protein	824	20	3.54801e-86	0.6055	F:binding; C:plastid		PTHR12975 (PANTHER)
gi|190731092|Tag_54879	binding protein	727	13	1.89373e-26	0.679231	F:protein dimerization activity; P:response to DNA damage stimulus; P:cell cycle arrest
gi|156698377|Tag_3898	binding protein	534	16	2.90291e-14	0.914375	C:mitochondrion; F:binding
gi|156678865|Tag_9313	binding protein	495	8	1.15514e-08	0.83125	F:binding
gi|156663334|Tag_13345	binding protein	524	6	4.93374e-11	0.73	F:binding; P:biological_process; C:cellular_component
gi|156656839|Tag_13546	binding protein	505	10	5.60338e-27	0.64	C:plastid
gi|156644828|Tag_56307	binding protein	352	20	1.32915e-20	0.892
gi|156638013|Tag_57480	binding protein	490	7	1.5226e-08	0.727143	C:endomembrane system; F:binding; P:biological_process
gi|123221975|Tag_28517	binding protein	845	18	1.73977e-67	0.641111	F:binding
gi|92019339|Tag_69493	binding protein	321	17	3.88966e-12	0.955882	F:carboxypeptidase activity; F:binding
gi|94324324|Tag_78787	binding protein	834	20	3.98952e-101	0.8185	F:microtubule binding; C:cortical microtubule, transverse to long axis; P:unidimensional cell growth; P:multicellular organismal development; P:circumnutation
gi|83422740|Tag_40482	binding protein	588	20	1.48688e-58	0.871	C:chloroplast thylakoid membrane; F:binding
gi|92014654|Tag_33944	binding protein	842	14	2.1268e-41	0.679286	P:biological_process
gi|32890905|Tag_41435	binding protein	662	13	6.0841e-23	0.756154	C:mitochondrion; F:binding
gi|52837823|Tag_69711	binding protein	527	16	7.50604e-44	0.61875	F:binding; P:biological_process; C:cellular_component
gi|52835322|Tag_22132	binding protein	490	12	2.7684e-18	0.7725	C:membrane; P:intracellular protein transport; F:protein binding
gi|224704391|Tag_70479	biotin carboxyl carrier protein of acetyl- carboxylase precursor	653	20	1.54587e-23	0.892	P:fatty acid biosynthetic process; C:acetyl-CoA carboxylase complex; C:chloroplast; F:biotin binding; F:acetyl-CoA carboxylase activity	EC:6.4.1.2	no IPS match
gi|190731568|Tag_2855	biotin carboxyl carrier protein subunit of of het-accase	729	20	5.18122e-40	0.716	F:ligase activity; C:plastid
gi|92013396|Tag_90400	biotin carboxyl carrier protein subunit of of het-accase	511	20	4.69829e-13	0.5455	C:plastid; P:lipid biosynthetic process; F:ligase activity; C:acetyl-CoA carboxylase complex; C:chloroplast; F:biotin binding; P:fatty acid biosynthetic process; F:acetyl-CoA carboxylase activity
gi|190811237|Tag_51406	biotin lipoyl attachment domain-containing protein	839	20	9.52456e-26	0.7975	C:chloroplast; F:binding		IPR000089; IPR011053; G3DSA:2.40.50.100 (GENE3D)
gi|52833722|Tag_6045	biotin lipoyl attachment domain-containing protein	471	13	9.83625e-08	0.629231	F:binding; C:chloroplast
gi|156690884|Tag_10178	biotin synthase	498	20	8.42878e-44	0.935	F:biotin synthase activity; F:iron-sulfur cluster binding; F:iron ion binding; F:zinc ion binding; P:biotin biosynthetic process; C:mitochondrion	EC:2.8.1.6
gi|83418100|Tag_25196|Tag_53464	bis(5 -adenosyl)-	906	20	1.40006e-73	0.8775	F:adenylylsulfatase activity; P:nucleotide metabolic process; F:adenosine 5'-monophosphoramidase activity; F:bis(5'-adenosyl)-triphosphatase activity	EC:3.6.2.1; EC:3.6.1.29
gi|52838692|Tag_7876	b-keto acyl reductase	828	20	2.33801e-53	0.87	F:estradiol 17-beta-dehydrogenase activity; P:oxidation reduction; F:binding	EC:1.1.1.62
gi|92019538|Tag_90374	bki1 (bri1 kinase inhibitor 1) protein heterodimerization	504	9	2.06717e-13	0.661111	P:negative regulation of brassinosteroid biosynthetic process; C:plasma membrane; C:cytosol; F:protein heterodimerization activity
gi|83421441|Tag_48762	blh4 (bel1-like homeodomain 4) dna binding transcription factor	639	13	7.88051e-09	0.558462	P:leaf morphogenesis; C:nucleus; F:transcription factor activity; F:DNA binding
gi|83419439|Tag_33128	blue copper protein	789	20	1.35391e-31	0.6235	C:anchored to membrane
gi|92031515|Tag_70374	blue copper-binding 15k	754	20	1.66081e-20	0.6645	C:vacuole; C:anchored to plasma membrane; C:cytoplasmic membrane-bounded vesicle; F:protein binding; C:apoplast
gi|94324327|Tag_1704|Tag_11724	blue copper-binding 15k	836	20	3.11221e-61	0.7195	F:copper ion binding; C:anchored to plasma membrane; C:vacuole; C:apoplast; F:protein binding
gi|94324940|Tag_74548	blue copper-binding 15k	835	20	9.62878e-55	0.6865	F:copper ion binding; C:anchored to plasma membrane; C:vacuole; C:apoplast; F:protein binding
gi|92013235|Tag_19228	blue copper-binding 15k	789	20	2.79701e-61	0.7195	F:copper ion binding; C:anchored to plasma membrane; C:vacuole; C:apoplast; F:protein binding
gi|92030230|Tag_14585	bop npr1 nim1-like regulatory protein	700	20	8.4497e-90	0.7715	P:polarity specification of adaxial/abaxial axis; P:proximal/distal pattern formation; P:floral meristem determinacy; P:floral organ abscission; F:protein binding; P:flower morphogenesis; P:nectary development; C:cytoplasm; C:nucleus; P:positive regulation of transcription
gi|156673235|Tag_85366	bop npr1 nim1-like regulatory protein	526	20	7.30442e-39	0.775	P:polarity specification of adaxial/abaxial axis; P:proximal/distal pattern formation; P:floral meristem determinacy; P:floral organ abscission; F:protein binding; P:flower morphogenesis; P:nectary development; C:cytoplasm; C:nucleus; P:positive regulation of transcription
gi|92039266|Tag_3590|Tag_54773	boron transporter	869	20	3.59797e-124	0.8055	C:integral to membrane; F:inorganic anion exchanger activity; P:response to boron; F:boron transmembrane transporter activity; P:anion transport; P:boron transport; C:plasma membrane
gi|190136659|Tag_54088|Tag_76765	boron transporter	497	20	5.0899e-57	0.8385	C:integral to membrane; F:inorganic anion exchanger activity; P:anion transport
gi|190135519|Tag_30186|Tag_32697|Tag_67480	botrytis- myb domain protein 108	721	13	1.74338e-16	0.467692	F:transcription factor activity; F:DNA binding; C:nucleus; P:response to abscisic acid stimulus; P:regulation of transcription, DNA-dependent; P:response to salt stress; P:response to fungus; P:response to jasmonic acid stimulus; P:response to ethylene stimulus; P:regulation of transcription
gi|190751350|Tag_51285	branched-chain alpha-keto acid decarboxylase e1 beta subunit	757	20	2.35813e-107	0.937	F:pyruvate dehydrogenase (acetyl-transferring) activity; C:mitochondrion; P:oxidation reduction; F:3-methyl-2-oxobutanoate dehydrogenase (2-methylpropanoyl-transferring) activity	EC:1.2.4.1; EC:1.2.4.4	IPR005475; IPR005476; IPR009014; IPR015941; G3DSA:3.40.50.970 (GENE3D), PTHR11624 (PANTHER), PTHR11624:SF21 (PANTHER), SSF52518 (SUPERFAMILY)
gi|190733989|Tag_52668	branched-chain alpha-keto acid decarboxylase e1 beta subunit	752	20	1.91688e-101	0.9035	F:pyruvate dehydrogenase (acetyl-transferring) activity; C:mitochondrion; P:oxidation reduction; F:3-methyl-2-oxobutanoate dehydrogenase (2-methylpropanoyl-transferring) activity	EC:1.2.4.1; EC:1.2.4.4
gi|156671894|Tag_76668	branched-chain alpha-keto acid decarboxylase e1 beta subunit	551	20	1.96604e-72	0.9385	F:pyruvate dehydrogenase (acetyl-transferring) activity; C:mitochondrion; P:oxidation reduction; F:3-methyl-2-oxobutanoate dehydrogenase (2-methylpropanoyl-transferring) activity	EC:1.2.4.1; EC:1.2.4.4
gi|92032620|Tag_2470|Tag_38516	branched-chain amino acid	467	20	9.18353e-30	0.7765	P:branched chain family amino acid metabolic process; F:protein binding; F:branched-chain-amino-acid transaminase activity; C:chloroplast; C:mitochondrion	EC:2.6.1.42
gi|94328592|Tag_50252	branched-chain amino acid	410	20	1.45006e-19	0.786	F:branched-chain-amino-acid transaminase activity; P:branched chain family amino acid metabolic process	EC:2.6.1.42
gi|190134954|Tag_69987	branched-chain amino acid	604	20	1.59933e-66	0.781	P:branched chain family amino acid metabolic process; F:protein binding; F:branched-chain-amino-acid transaminase activity; C:chloroplast; C:mitochondrion	EC:2.6.1.42
gi|156675428|Tag_74598	branched-chain amino acid	397	20	7.60213e-16	0.77	F:branched-chain-amino-acid transaminase activity; P:branched chain family amino acid metabolic process	EC:2.6.1.42
gi|52838545|Tag_15660	branched-chain amino acid	336	20	1.49749e-16	0.7285	F:branched-chain-amino-acid transaminase activity; P:branched chain family amino acid metabolic process	EC:2.6.1.42
gi|83418521|Tag_16873	branched-chain amino acid aminotransferase	776	20	3.71049e-127	0.788	F:branched-chain-amino-acid transaminase activity; P:metabolic process; C:chloroplast; C:mitochondrion	EC:2.6.1.42
gi|190834792|Tag_83855	branched-chain amino acid aminotransferase-like protein	872	20	7.62196e-90	0.774	F:4-amino-4-deoxychorismate lyase activity; F:D-alanine:2-oxoglutarate aminotransferase activity; P:tetrahydrofolate biosynthetic process; C:chloroplast	EC:4.1.3.38; EC:2.6.1.21	IPR001544; G3DSA:3.30.470.10 (GENE3D), PTHR11825:SF6 (PANTHER)
gi|32890220|Tag_11966	branched-chain-amino-acid aminotransferase	695	20	1.55995e-11	0.706	F:branched-chain-amino-acid transaminase activity; C:chloroplast; C:mitochondrion	EC:2.6.1.42
gi|76870792|Tag_64963	branched-chain-amino-acid aminotransferase	319	20	1.25303e-18	0.8345	F:branched-chain-amino-acid transaminase activity; P:branched chain family amino acid metabolic process	EC:2.6.1.42
gi|190812623|Tag_48905	branched-chain-amino-acid aminotransferase chloroplast expressed	826	20	9.97561e-89	0.9075	P:branched chain family amino acid metabolic process; F:branched-chain-amino-acid transaminase activity; C:chloroplast	EC:2.6.1.42	no IPS match
gi|190730204|Tag_50243	brassinosteroid insensitive 1-associated receptor kinase 1	714	20	3.73117e-88	0.8135	F:receptor activity; C:endomembrane system; C:peroxisome; P:defense response, incompatible interaction; P:protein amino acid phosphorylation; F:ATP binding; F:MAP kinase kinase kinase activity; C:cytosol	EC:2.7.11.25
gi|156649809|Tag_38713	brassinosteroid insensitive 1-associated receptor kinase 1	552	11	1.29822e-07	0.669091	F:kinase activity; F:ATP binding; F:protein kinase activity; F:receptor activity; F:transferase activity; F:transmembrane receptor protein tyrosine kinase activity; P:protein amino acid phosphorylation
gi|224706023|Tag_55163	brassinosteroid insensitive 1-associated receptor kinase 1	590	20	4.95764e-102	0.9405	F:receptor activity; F:non-membrane spanning protein tyrosine kinase activity; C:plasma membrane; F:protein binding; P:protein amino acid phosphorylation; F:ATP binding; C:integral to membrane; F:protein serine/threonine kinase activity; P:oxidation reduction; F:2-alkenal reductase activity	EC:2.7.10.2; EC:2.7.11.0; EC:1.3.1.74	IPR000719; IPR008271; IPR011009; IPR017442; G3DSA:1.10.510.10 (GENE3D), PTHR23258 (PANTHER), PTHR23258:SF423 (PANTHER)
gi|190716387|Tag_60769	brassinosteroid insensitive 1-associated receptor kinase 1	609	20	6.97862e-33	0.854	F:receptor activity; P:protein amino acid phosphorylation; F:ATP binding; F:MAP kinase kinase kinase activity	EC:2.7.11.25
gi|190135965|Tag_64787	brassinosteroid insensitive 1-associated receptor kinase 1	508	20	8.05354e-26	0.909	P:protein amino acid phosphorylation; F:protein serine/threonine kinase activity; C:integral to membrane; P:transmembrane receptor protein tyrosine kinase signaling pathway; C:cytoplasmic membrane-bounded vesicle; F:ATP binding; F:protein binding; C:endomembrane system; P:unidimensional cell growth; P:plant-type cell wall organization; F:transmembrane receptor protein tyrosine kinase activity; C:…	EC:2.7.11.0; EC:2.7.10.1
gi|156640440|Tag_29569	brassinosteroid insensitive 1-associated receptor kinase 1	553	20	1.16065e-48	0.901	F:receptor activity; P:defense response to virus; C:endomembrane system; C:plasma membrane; F:protein binding; P:protein amino acid phosphorylation; F:ATP binding; C:integral to membrane; F:protein serine/threonine kinase activity; P:oxidation reduction; F:2-alkenal reductase activity	EC:2.7.11.0; EC:1.3.1.74
gi|52831561|Tag_21250	brassinosteroid insensitive 1-associated receptor kinase 1	432	20	4.64578e-42	0.9005	P:protein amino acid phosphorylation; F:protein serine/threonine kinase activity; C:integral to membrane; P:transmembrane receptor protein tyrosine kinase signaling pathway; C:cytoplasmic membrane-bounded vesicle; F:ATP binding; F:protein binding; C:endomembrane system; P:unidimensional cell growth; P:plant-type cell wall organization; F:transmembrane receptor protein tyrosine kinase activity; C:…	EC:2.7.11.0; EC:2.7.10.1
gi|156703030|Tag_75393	brassinosteroid insensitive 1-associated receptor kinase 1 expressed	524	20	7.84039e-25	0.7345	F:kinase activity; C:plasma membrane
gi|92032202|Tag_66642	brassinosteroid insensitive 1-associated receptor kinase 1 expressed	773	20	6.33619e-95	0.9435	F:kinase activity; P:protein amino acid phosphorylation; C:plasma membrane
gi|76871518|Tag_88136	brassinosteroid lrr receptor kinase	914	20	3.455e-128	0.7575	P:protein amino acid phosphorylation; F:protein serine/threonine kinase activity; C:mitochondrion; C:integral to membrane; F:receptor activity; P:transmembrane receptor protein tyrosine kinase signaling pathway; C:cytoplasmic membrane-bounded vesicle; F:ATP binding; F:protein binding; F:phosphoprotein phosphatase activity	EC:2.7.11.0; EC:3.1.3.16
gi|76868283|Tag_62637	brassinosteroid signaling positive regulator-related protein	784	20	9.74611e-75	0.6955	F:transcription regulator activity
gi|157739792|Tag_559|Tag_4909	brassinosteroid-regulated protein bru1	406	20	6.72908e-49	0.762	F:hydrolase activity, hydrolyzing O-glycosyl compounds; P:cellular glucan metabolic process; C:apoplast; C:cell wall; F:xyloglucan:xyloglucosyl transferase activity	EC:3.2.1.0; EC:2.4.1.207
gi|156700473|Tag_71218	brca1 associated ring	517	20	1.20806e-27	0.6695	F:binding; F:ubiquitin-protein ligase activity; P:response to gamma radiation; P:DNA repair	EC:6.3.2.19
gi|190790796|Tag_37954	brct domain protein	882	20	3.12047e-14	0.472	C:intracellular		no IPS match
gi|190741101|Tag_43605	brg-1 associated	757	20	1.4149e-27	0.596	F:molecular_function; P:biological_process		SignalP (SIGNALP)
gi|92032558|Tag_26416|Tag_35142	bri1 protein	856	20	5.54242e-130	0.915	F:phosphoprotein phosphatase activity; P:pollen exine formation; C:cytoplasmic membrane-bounded vesicle; P:brassinosteroid homeostasis; P:positive regulation of flower development; P:detection of brassinosteroid stimulus; C:integral to membrane; F:protein heterodimerization activity; P:unidimensional cell growth; P:protein amino acid phosphorylation; P:skotomorphogenesis; P:response to UV-B; P:ta…	EC:3.1.3.16; EC:2.7.11.25
gi|92031825|Tag_64229	bri1-kd interacting protein 103	816	20	7.25404e-76	0.575	P:transport; F:GTPase activity; F:protein homodimerization activity; C:chloroplast outer membrane; C:endoplasmic reticulum; F:GTP binding; C:plasma membrane	EC:3.6.5.1; EC:3.6.5.2; EC:3.6.5.3; EC:3.6.5.4
gi|76867991|Tag_12022	bri1-kd interacting protein 130	894	20	6.02187e-21	0.535	F:molecular_function; P:biological_process; C:cellular_component
gi|76866839|Tag_2911|Tag_39911	bri1-kd interacting protein 130	836	20	2.84771e-22	0.5425	F:molecular_function; P:biological_process; C:cellular_component
gi|32871926|Tag_26462	brix domain containing	622	3	4.42237e-06	0.676667
gi|92032933|Tag_14573	brix domain-containing protein	941	20	2.75857e-128	0.8285	F:aminoacyl-tRNA ligase activity; F:ATP binding; P:translation	EC:3.6.5.3
gi|190791305|Tag_67737	bromodomain protein	796	9	6.13818e-08	0.51	P:regulation of transcription; C:nucleus; F:DNA binding		SignalP (SIGNALP)
gi|190743788|Tag_26024|Tag_89340	bromodomain protein	705	10	2.10036e-11	0.568	F:acyltransferase activity; F:transferase activity; F:histone acetyltransferase activity		no IPS match
gi|52831049|Tag_10553|Tag_57835|Tag_88860	bromodomain protein	394	18	2.07635e-18	0.674444	F:nucleoside-triphosphatase activity; F:nucleotide binding	EC:3.6.1.15
gi|156679356|Tag_25128	bromodomain-containing protein	434	12	5.70755e-08	0.629167	F:acyltransferase activity; F:transferase activity; F:histone acetyltransferase activity; P:biological_process; C:cellular_component; F:DNA binding
gi|92035593|Tag_22762|Tag_25537	bromodomain-containing rna-binding protein 2	581	2	0.000156414	0.36
gi|190137044|Tag_90366	bsd domain-containing protein	489	3	0.000297153	0.746667
gi|92029978|Tag_56225	bsd domain-containing protein	775	20	2.27987e-52	0.532	F:molecular_function; P:biological_process; C:cellular_component
gi|190874020|Tag_22123	bt4 (btb and taz domain protein 4) protein binding transcription regulator	711	20	5.70048e-89	0.7365	F:transcription regulator activity; P:response to gibberellin stimulus; P:response to auxin stimulus; P:response to chitin; F:protein binding; C:cytoplasm; C:plasma membrane		IPR000197; IPR011333; IPR013069; IPR013089; PTHR23230:SF177 (PANTHER)
gi|190861815|Tag_80574	btb and taz domain protein	810	20	2.94896e-21	0.817	F:transcription regulator activity; F:transcription cofactor activity; F:zinc ion binding; P:regulation of transcription, DNA-dependent; P:response to carbohydrate stimulus; P:embryo sac development; P:circadian rhythm; P:response to auxin stimulus; P:positive regulation of telomerase activity; P:pollen development; F:protein binding; P:response to nitrate; P:regulation of response to stress; F:h…	EC:2.3.1.48	no IPS match
gi|190812959|Tag_59057	btb and taz domain protein	876	20	9.68234e-93	0.7685	F:transcription regulator activity; F:transcription cofactor activity; F:zinc ion binding; P:regulation of transcription, DNA-dependent; P:response to carbohydrate stimulus; P:embryo sac development; P:circadian rhythm; P:response to auxin stimulus; P:positive regulation of telomerase activity; P:pollen development; F:protein binding; P:response to nitrate; P:regulation of response to stress; F:h…	EC:2.3.1.48	no IPS match
gi|123211538|Tag_18435	btb and taz domain protein	842	20	1.95857e-95	0.794	F:transcription regulator activity; F:transcription cofactor activity; F:zinc ion binding; P:regulation of transcription, DNA-dependent; P:response to carbohydrate stimulus; P:embryo sac development; P:circadian rhythm; P:response to auxin stimulus; P:positive regulation of telomerase activity; P:pollen development; F:protein binding; P:response to nitrate; P:regulation of response to stress; F:h…	EC:2.3.1.48
gi|94324409|Tag_12193	btb poz domain-containing protein	889	20	3.08087e-102	0.9205	F:protein binding
gi|190869010|Tag_25469	btb poz domain-containing protein	695	20	2.14167e-69	0.7905	F:protein binding		IPR000210; IPR011333; IPR013069; IPR013089; PTHR23230:SF191 (PANTHER)
gi|190753710|Tag_38996	btb poz domain-containing protein	818	20	1.98549e-81	0.804	F:protein binding		no IPS match
gi|156698430|Tag_42525	btb poz domain-containing protein	433	20	1.65236e-39	0.8775	C:Cul3-RING ubiquitin ligase complex; F:protein binding
gi|156674643|Tag_88521	btb poz domain-containing protein	479	20	9.0618e-14	0.925	F:protein binding
gi|156663262|Tag_31441	btb poz domain-containing protein	430	20	3.72258e-15	0.7915	P:biological_process; F:protein binding
gi|83419587|Tag_34494|Tag_78894	btb poz domain-containing protein	803	20	2.1831e-85	0.8225	C:voltage-gated potassium channel complex; C:vacuole; F:voltage-gated potassium channel activity; F:protein binding; P:potassium ion transport; C:nucleus
gi|76867811|Tag_40935	btb poz domain-containing protein	852	20	2.44974e-85	0.8225	C:voltage-gated potassium channel complex; C:vacuole; F:voltage-gated potassium channel activity; F:protein binding; P:potassium ion transport; C:nucleus
gi|92015642|Tag_43226|Tag_45157	btb poz domain-containing protein	689	20	2.07815e-101	0.863	F:protein binding
gi|52837807|Tag_35160	btb poz domain-containing protein	348	19	2.60404e-16	0.757368	F:protein binding; P:cell adhesion
gi|94325738|Tag_18780	b-type cyclin	904	20	2.73954e-154	0.853	C:nucleus; P:cell cycle; P:cell division
gi|190740949|Tag_19706	b-type cyclin	751	20	3.96218e-99	0.8465	C:nucleus; P:cell cycle; P:cell division		IPR004367; IPR006670; IPR006671; IPR011028; IPR013763; IPR014400; PTHR10177 (PANTHER), PTHR10177:SF24 (PANTHER)
gi|156659614|Tag_17431	b-type cyclin	511	20	2.17738e-18	0.8	C:nucleus; P:cell cycle; P:cell division
gi|156641345|Tag_20824	b-type cyclin	481	18	8.48158e-12	0.85	; C:chloroplast
gi|51461460|Tag_135	bypass1 [Nicotiana benthamiana]	308	7	5.13794e-17	0.74
gi|156661033|Tag_56865	bzip domain class transcription factor	618	20	6.22696e-45	0.77	F:signal transducer activity; P:phototropism; C:nucleus; F:protein binding
gi|51455595|Tag_23085	bzip domain class transcription factor	462	9	7.90494e-10	0.607778	F:binding
gi|190819517|Tag_47652	bzip domain class transcription factor	792	20	3.16261e-81	0.649	P:positive regulation of transcription; F:sequence-specific DNA binding; F:transcription activator activity; C:nucleus		IPR012900
gi|190781508|Tag_39190	bzip domain class transcription factor	781	11	2.7692e-13	0.756364	P:response to light stimulus; F:signal transducer activity; F:protein binding		no IPS match
gi|190778109|Tag_85524	bzip domain class transcription factor	805	20	3.88945e-50	0.8755	P:positive regulation of transcription; F:transcription factor activity; F:sequence-specific DNA binding; F:protein dimerization activity; F:transcription activator activity; C:nucleus; P:regulation of transcription, DNA-dependent		IPR012900
gi|156648831|Tag_43124	bzip family transcription factor	463	20	4.63431e-10	0.8145	P:hyperosmotic salinity response; F:transcription factor activity; F:sequence-specific DNA binding; F:protein dimerization activity; F:transcription activator activity; C:nucleus; C:endoplasmic reticulum; P:regulation of transcription, DNA-dependent
gi|76868050|Tag_16118	bzip family transcription factor	770	20	7.69981e-85	0.767	F:DNA binding; P:regulation of transcription, DNA-dependent
gi|92034139|Tag_55499	bzip protein	539	16	5.52358e-08	0.785625	F:molecular_function; C:plasma membrane
gi|190751604|Tag_4079	bzip protein	902	20	3.52225e-93	0.7835	F:transcription factor activity; F:sequence-specific DNA binding; F:protein dimerization activity; C:nucleus; P:regulation of transcription, DNA-dependent		IPR004827; IPR011616; IPR020983; G3DSA:1.20.5.170 (GENE3D), PTHR22952 (PANTHER), PTHR22952:SF5 (PANTHER)
gi|156638899|Tag_88221	bzip transcription factor	560	20	1.56579e-11	0.8	F:transcription factor activity; F:sequence-specific DNA binding; F:protein dimerization activity; C:nucleus; P:regulation of transcription, DNA-dependent
gi|123212843|Tag_2600	bzip transcription factor	671	20	2.43514e-75	0.7645	F:transcription factor activity; F:sequence-specific DNA binding; F:protein heterodimerization activity; P:regulation of transcription, DNA-dependent
gi|93046736|Tag_52762	bzip transcription factor	1318	20	3.83514e-74	0.8055	F:transcription factor activity; F:sequence-specific DNA binding; F:protein heterodimerization activity; P:regulation of transcription, DNA-dependent
gi|76867214|Tag_66785	bzip transcription factor bzip109	758	20	1.29076e-28	0.603	P:regulation of transcription, DNA-dependent; F:DNA binding
gi|156660267|Tag_88322	bzip transcription factor family protein	502	20	2.45806e-19	0.67	P:positive regulation of gene-specific transcription involved in unfolded protein response; P:hyperosmotic salinity response; P:response to heat; F:DNA binding; F:transcription activator activity; C:perinuclear region of cytoplasm; C:nuclear envelope; C:nucleoplasm; C:membrane; C:endoplasmic reticulum
gi|309375338|Tag_88610	bzip transcription factor-like protein	582	20	2.09935e-25	0.8445	F:transcription factor activity; F:sequence-specific DNA binding; F:protein dimerization activity; C:nucleus; P:regulation of transcription, DNA-dependent		no IPS match
gi|190765207|Tag_26845	bzip transcription factor-like protein	760	20	6.62913e-25	0.922	F:transcription factor activity; F:sequence-specific DNA binding; F:protein dimerization activity; C:nucleus; P:regulation of transcription, DNA-dependent		no IPS match
gi|52834099|Tag_19183	bzip transcriptional activator rsg	389	1	4.49854e-13	0.64
gi|190832024|Tag_31754|Tag_78464	c 37 (conserved peptide upstream open reading frame 37)	912	9	4.19071e-17	0.817778	F:transcription regulator activity; P:regulation of transcription; C:nucleus		no IPS match
gi|190730815|Tag_75753	c 37 (conserved peptide upstream open reading frame 37)	842	10	1.06289e-16	0.781	F:transcription regulator activity; P:regulation of transcription; C:nucleus
gi|254603276|Tag_53934	c 5 (conserved peptide upstream open reading frame 5)	605	5	4.33966e-11	0.862			IPR004827; IPR011616; G3DSA:1.20.5.170 (GENE3D)
gi|190135923|Tag_54961	c 5 (conserved peptide upstream open reading frame 5)	769	16	6.60076e-12	0.785	P:regulation of transcription, DNA-dependent; F:sequence-specific DNA binding; F:protein dimerization activity; F:transcription factor activity; C:nucleus; F:DNA binding
gi|254601856|Tag_62942	c- sterol isomerase	650	20	7.20757e-82	0.808	C:plasma membrane; F:cholestenol delta-isomerase activity; F:C-8 sterol isomerase activity; C:integral to membrane; C:endoplasmic reticulum; P:sterol biosynthetic process	EC:5.3.3.5	IPR007905; SignalP (SIGNALP)
gi|156659416|Tag_27819	c- sterol isomerase	518	20	1.96898e-33	0.7835	C:plasma membrane; F:cholestenol delta-isomerase activity; F:C-8 sterol isomerase activity; C:integral to membrane; C:endoplasmic reticulum; P:sterol biosynthetic process	EC:5.3.3.5
gi|76867600|Tag_52190	c- sterol isomerase	837	20	2.78243e-102	0.789	C:plasma membrane; F:cholestenol delta-isomerase activity; F:C-8 sterol isomerase activity; C:integral to membrane; C:endoplasmic reticulum; P:sterol biosynthetic process	EC:5.3.3.5
gi|51455128|Tag_19367	c-1-tetrahydrofolate cytoplasmic	312	20	8.17253e-15	0.9095	F:binding; P:folic acid and derivative biosynthetic process; F:methylenetetrahydrofolate dehydrogenase (NADP+) activity; F:methenyltetrahydrofolate cyclohydrolase activity; C:chloroplast	EC:1.5.1.5; EC:3.5.4.9
gi|94330658|Tag_33147|Tag_38770|Tag_68610	c2 domain-containing protein	906	20	4.87937e-26	0.766
gi|92017404|Tag_17364|Tag_87362	c2 domain-containing protein	738	20	7.81135e-52	0.7765	F:molecular_function; P:biological_process; C:cellular_component
gi|156652208|Tag_18463	c2 domain-containing protein	511	18	1.78535e-12	0.861111	F:ligase activity; F:binding
gi|92027518|Tag_17979	c2 domain-containing protein	653	20	5.75296e-95	0.867	C:cell wall; C:endoplasmic reticulum
gi|190842366|Tag_53422	c2 domain-containing protein	771	20	8.38061e-23	0.674	F:molecular_function; P:biological_process; C:cellular_component		no IPS match
gi|190777514|Tag_41355|Tag_66839	c2 domain-containing protein	888	20	1.51221e-24	0.632	F:molecular_function; P:biological_process; C:cellular_component		SignalP (SIGNALP)
gi|190724838|Tag_8613	c2 domain-containing protein	743	20	7.19352e-53	0.641	F:molecular_function; C:chloroplast; P:biological_process; C:cellular_component
gi|156673267|Tag_73813	c2 domain-containing protein	488	20	1.45438e-51	0.857	P:organ development; C:endoplasmic reticulum; C:plastid; C:plasma membrane
gi|156660725|Tag_15000	c2 domain-containing protein	452	20	2.40062e-22	0.5915	F:molecular_function; C:chloroplast; P:biological_process; C:cellular_component
gi|123220673|Tag_45081	c2 domain-containing protein	664	20	2.21863e-49	0.7285	F:molecular_function; P:biological_process; C:cellular_component
gi|92027114|Tag_58032	c2 domain-containing protein	796	20	6.19201e-93	0.898	C:endoplasmic reticulum; C:cell wall; C:chloroplast
gi|92022364|Tag_19352	c2 domain-containing protein	496	20	2.30069e-49	0.9395	C:cell wall; C:endoplasmic reticulum
gi|76870071|Tag_15059|Tag_56888	c2 domain-containing protein	781	20	3.24096e-46	0.6655	F:molecular_function; C:chloroplast; P:biological_process; C:cellular_component
gi|83422008|Tag_83218	c2 domain-containing protein	836	20	2.93328e-35	0.7715	C:vacuole; C:plasma membrane
gi|190812851|Tag_37673|Tag_88290	c2 domain-containing protein gram domain-containing protein	690	20	1.4997e-75	0.7605	C:endomembrane system		no IPS match
gi|83422189|Tag_46210	c2-h2 zinc finger protein	863	20	8.78615e-107	0.8495	F:transcription regulator activity; F:transcription factor activity; F:nucleic acid binding; P:regulation of transcription; P:response to aluminum ion; P:response to acidity; C:nucleus; F:zinc ion binding
gi|83420806|Tag_86399	c2-h2 zinc finger protein	858	20	4.97998e-62	0.6795	F:metal ion binding; F:transcription regulator activity; P:regulation of transcription; P:response to aluminum ion; P:response to acidity; C:nucleus
gi|156689463|Tag_54830|Tag_68566	c2h2-type zinc finger protein	575	20	1.92895e-47	0.802	F:transcription factor activity; C:intracellular; P:regulation of transcription; F:zinc ion binding
gi|123212151|Tag_63084	c2h2-type zinc finger protein	840	20	4.61862e-105	0.828	F:transcription factor activity; C:intracellular; P:regulation of transcription; F:zinc ion binding
gi|92039934|Tag_21846	c2h2-type zinc finger protein	947	20	6.06241e-99	0.807	F:transcription factor activity; C:intracellular; P:regulation of transcription; F:zinc ion binding
gi|83419928|Tag_22514	c2h2-type zinc finger protein	624	20	3.74192e-53	0.8095	F:transcription factor activity; C:intracellular; P:regulation of transcription; F:zinc ion binding
gi|190722892|Tag_28008	c3hc4-type zinc fingers (pfam: zf- score: )	705	1	6.54434e-05	0.68
gi|190843260|Tag_19459|Tag_31045	c-4 sterol methyl oxidase	757	20	4.35774e-61	0.906	P:fatty acid biosynthetic process; F:iron ion binding; F:4,4-dimethyl-9beta,19-cyclopropylsterol-4alpha-methyl oxidase activity; C:membrane; C:endoplasmic reticulum; P:sterol biosynthetic process; P:oxidation reduction		IPR006694; PTHR11863 (PANTHER), PTHR11863:SF4 (PANTHER)
gi|156688719|Tag_74694	c-4 sterol methyl oxidase	499	20	2.16341e-15	0.8385	F:4,4-dimethyl-9beta,19-cyclopropylsterol-4alpha-methyl oxidase activity; C:membrane; C:endoplasmic reticulum; P:sterol biosynthetic process
gi|76869948|Tag_58138	c-4 sterol methyl oxidase	865	20	5.82547e-143	0.9025	P:fatty acid biosynthetic process; C:chloroplast envelope; F:4-alpha-methyl-delta7-sterol-4alpha-methyl oxidase activity; F:iron ion binding; C:integral to membrane; C:endoplasmic reticulum; P:sterol biosynthetic process; P:oxidation reduction
gi|47004123|Tag_27362	c-4 sterol methyl oxidase	356	20	2.1056e-18	0.9815	P:fatty acid biosynthetic process; C:chloroplast envelope; F:4-alpha-methyl-delta7-sterol-4alpha-methyl oxidase activity; F:iron ion binding; C:integral to membrane; C:endoplasmic reticulum; P:sterol biosynthetic process; P:oxidation reduction
gi|190785741|Tag_43356	ca2+ and calmodulin-dependent protein kinase	748	20	1.18801e-79	0.775	F:calmodulin-dependent protein kinase activity; F:metal ion binding; P:response to symbiont; P:protein amino acid autophosphorylation; F:protein binding; F:calcium-dependent protein serine/threonine kinase activity; C:membrane; F:nucleotide binding	EC:2.7.11.17	IPR001125; IPR002048; IPR011992; IPR018247; IPR018248; IPR018249; PTHR23055 (PANTHER), SSF47473 (SUPERFAMILY)
gi|190879464|Tag_35945	ca2+ antiporter cation exchanger	584	20	1.69024e-22	0.78	C:integral to membrane; P:transmembrane transport		no IPS match
gi|156651700|Tag_28275|Tag_72860|Tag_76837	ca2+ antiporter cation exchanger	542	20	1.20727e-26	0.823	P:transmembrane transport; C:cytoplasmic vesicle membrane; C:mitochondrion; C:integral to membrane; F:sodium ion transmembrane transporter activity; F:potassium ion transmembrane transporter activity; F:manganese ion transmembrane transporter activity; F:cation:cation antiporter activity; C:vacuolar membrane; P:cellular cation homeostasis; P:response to cation stress; P:cation transport
gi|83417199|Tag_35511	ca2+ antiporter cation exchanger	927	20	7.1508e-81	0.8245	P:transmembrane transport; P:sodium ion transport; P:cellular manganese ion homeostasis; P:cellular zinc ion homeostasis; C:integral to membrane; P:cellular calcium ion homeostasis; C:plant-type vacuole membrane; P:phosphorus metabolic process; F:calcium:hydrogen antiporter activity; F:protein binding; P:lithium ion transport; P:response to nematode; P:response to calcium ion
gi|94329546|Tag_4391	ca2+-dependent membrane-binding protein annexin	905	20	5.40436e-134	0.9015	P:response to oxidative stress; C:cytosol; F:copper ion binding; C:cell wall; F:zinc ion binding; P:response to water deprivation; F:calcium ion binding; C:mitochondrion; P:response to salt stress; P:response to cold; F:calcium-dependent phospholipid binding; F:peroxidase activity; P:response to heat; C:thylakoid; F:ATP binding; P:response to abscisic acid stimulus; C:chloroplast stroma; F:protei…	EC:1.11.1.7
gi|23515059|Tag_5692	ca2+-dependent membrane-binding protein annexin	390	20	5.0641e-65	0.889	P:response to oxidative stress; C:cytosol; F:copper ion binding; C:cell wall; F:zinc ion binding; P:response to water deprivation; F:calcium ion binding; C:mitochondrion; P:response to salt stress; P:response to cold; F:calcium-dependent phospholipid binding; F:peroxidase activity; P:response to heat; C:thylakoid; F:ATP binding; P:response to abscisic acid stimulus; C:chloroplast stroma; F:protei…	EC:1.11.1.7
gi|190849434|Tag_29627	caax amino terminal protease family protein	837	20	7.14163e-74	0.869	C:endomembrane system; F:peptidase activity; C:membrane; P:proteolysis		IPR003675
gi|92017451|Tag_66395	caax amino terminal protease family protein	406	20	4.67086e-42	0.9265	C:membrane; P:proteolysis; F:endopeptidase activity; C:chloroplast
gi|52830887|Tag_83064	caax amino terminal protease family protein	423	20	5.0622e-20	0.944	C:endomembrane system; C:membrane; C:cytoplasmic membrane-bounded vesicle; P:proteolysis; F:peptidase activity
gi|92029309|Tag_4659	caax prenyl protease	738	20	6.30178e-102	0.885	C:vacuole; F:metalloendopeptidase activity; C:cytoplasmic membrane-bounded vesicle; P:proteolysis; C:membrane; C:endoplasmic reticulum; P:CAAX-box protein maturation	EC:3.4.24.0
gi|156678705|Tag_10080	caax prenyl protease	568	20	1.03424e-66	0.8875	C:vacuole; F:metalloendopeptidase activity; C:cytoplasmic membrane-bounded vesicle; P:proteolysis; C:membrane; C:endoplasmic reticulum; P:CAAX-box protein maturation	EC:3.4.24.0
gi|94325041|Tag_71612	caax prenyl protease	932	20	2.71757e-120	0.9165	C:vacuole; F:metalloendopeptidase activity; C:cytoplasmic membrane-bounded vesicle; P:proteolysis; C:membrane; C:endoplasmic reticulum; P:CAAX-box protein maturation	EC:3.4.24.0
gi|32872655|Tag_34896	cadmium resistance protein	628	17	2.32724e-10	0.751765	P:zinc ion homeostasis; C:chloroplast envelope; C:membrane; F:zinc transporting ATPase activity; P:response to light intensity; F:nucleotide binding; P:calcium ion transport; F:copper-exporting ATPase activity; P:cellular copper ion homeostasis; F:cadmium-transporting ATPase activity; F:calcium-transporting ATPase activity; P:response to toxin; P:metabolic process	EC:3.6.3.4; EC:3.6.3.46; EC:3.6.3.8
gi|190847370|Tag_1173	caffeic acid 3-o-methyltransferase	752	20	3.2849e-85	0.923	F:caffeate O-methyltransferase activity; P:lignin biosynthetic process; F:protein dimerization activity	EC:2.1.1.68	IPR001077; G3DSA:3.40.50.150 (GENE3D), PTHR11746 (PANTHER), SSF53335 (SUPERFAMILY)
gi|190748389|Tag_90658	caffeic acid 3-o-methyltransferase	691	20	1.89273e-78	0.919	F:caffeate O-methyltransferase activity; P:lignin biosynthetic process; F:protein dimerization activity	EC:2.1.1.68	no IPS match
gi|48431382|Tag_23367	caffeic acid 3-o-methyltransferase	589	20	2.43386e-85	0.9385	F:caffeate O-methyltransferase activity; P:lignin biosynthetic process; F:protein dimerization activity	EC:2.1.1.68
gi|52835650|Tag_22803|Tag_30351|Tag_30702	caffeic acid o-methyltransferase	434	20	1.65296e-23	0.884	F:caffeate O-methyltransferase activity; P:lignin biosynthetic process; F:protein dimerization activity	EC:2.1.1.68
gi|52835970|Tag_14412	caffeic acid o-methyltransferase	312	20	4.48441e-13	0.875	F:caffeate O-methyltransferase activity; P:lignin biosynthetic process; F:protein dimerization activity; F:5-hydroxyfuranocoumarin 5-O-methyltransferase activity	EC:2.1.1.68; EC:2.1.1.69
gi|92015748|Tag_13246|Tag_20396	caffeoyl- 3-o-methyltransferase	975	20	1.07414e-138	0.9555	F:caffeoyl-CoA O-methyltransferase activity; F:metal ion binding; P:lignin biosynthetic process	EC:2.1.1.104
gi|123211960|Tag_24256|Tag_45630	caffeoyl- 3-o-methyltransferase	852	20	5.03743e-131	0.955	F:caffeoyl-CoA O-methyltransferase activity; F:metal ion binding; P:lignin biosynthetic process	EC:2.1.1.104
gi|83422347|Tag_46256	caffeoyl- 3-o-methyltransferase	645	20	1.59765e-73	0.9835	F:caffeoyl-CoA O-methyltransferase activity; F:metal ion binding; P:response to cadmium ion; P:lignin biosynthetic process; P:coumarin biosynthetic process; C:cytosol	EC:2.1.1.104
gi|92015129|Tag_55550	caffeoyl- 3-o-methyltransferase	953	20	4.34305e-137	0.9675	F:caffeoyl-CoA O-methyltransferase activity; F:metal ion binding; P:lignin biosynthetic process	EC:2.1.1.104
gi|92011841|Tag_10653	caffeoyl- 3-o-methyltransferase	858	20	8.88818e-136	0.9745	F:caffeoyl-CoA O-methyltransferase activity; F:metal ion binding; P:response to cadmium ion; P:lignin biosynthetic process; P:coumarin biosynthetic process; C:cytosol	EC:2.1.1.104
gi|48431366|Tag_73355	caffeoyl- 3-o-methyltransferase	712	20	1.04128e-82	0.985	F:caffeoyl-CoA O-methyltransferase activity; F:metal ion binding; P:response to cadmium ion; P:lignin biosynthetic process; P:coumarin biosynthetic process; C:cytosol	EC:2.1.1.104
gi|47952994|Tag_56970	caffeoyl- 3-o-methyltransferase	468	20	8.19137e-79	0.985	F:caffeoyl-CoA O-methyltransferase activity; F:metal ion binding; P:response to cadmium ion; P:lignin biosynthetic process; P:coumarin biosynthetic process; C:cytosol	EC:2.1.1.104
gi|33667645|Tag_7639	caffeoyl- 3-o-methyltransferase	489	20	1.79027e-25	0.8795	F:caffeoyl-CoA O-methyltransferase activity; F:metal ion binding; P:lignin biosynthetic process	EC:2.1.1.104
gi|224702356|Tag_22705	caffeoyl- o-methyltransferase	460	20	1.3886e-38	0.981	F:caffeoyl-CoA O-methyltransferase activity; F:metal ion binding; P:lignin biosynthetic process	EC:2.1.1.104	no IPS match
gi|156693651|Tag_85057	caffeoyl- o-methyltransferase-like protein	542	20	2.32897e-62	0.824	C:cytosol; F:caffeoyl-CoA O-methyltransferase activity	EC:2.1.1.104
gi|156673131|Tag_56861	calcineurin b-like protein	548	20	3.5193e-37	0.98	F:calcium ion binding
gi|224707442|Tag_78064	calcineurin b-like protein 1	571	20	8.01813e-83	0.929	P:stomatal movement; F:kinase binding; F:calcium ion binding; P:response to water deprivation; P:response to salt stress; P:potassium ion import; P:response to cold; C:protein serine/threonine phosphatase complex; P:abscisic acid mediated signaling pathway; C:cytoplasm; P:calcium-mediated signaling; C:plasma membrane		IPR002048; IPR011992; IPR015757; IPR018247; IPR018249; PTHR23056 (PANTHER), SSF47473 (SUPERFAMILY)
gi|92012160|Tag_26299|Tag_60960	calcineurin b-like protein 3	902	20	1.68141e-111	0.942	C:vacuole; F:calcium ion binding; F:protein binding; P:detection of calcium ion; C:plasma membrane
gi|52837627|Tag_63882	calcineurin b-like protein 3	706	20	1.88216e-44	0.9775	C:vacuole; F:calcium ion binding; F:protein binding; P:detection of calcium ion; C:plasma membrane
gi|224706909|Tag_59489	calcineurin subunit b	612	20	1.68709e-79	0.8955	C:vacuole; F:calcium ion binding		IPR002048; IPR011992; IPR018247; IPR018249; PTHR23056 (PANTHER), PTHR23056:SF4 (PANTHER), SSF47473 (SUPERFAMILY)
gi|190138588|Tag_77005	calcium binding protein with ef-hand motif	681	20	5.46754e-46	0.8145	F:calcium ion binding; F:protein binding; P:trichome branching
gi|123218524|Tag_42243	calcium binding protein with ef-hand motif	657	20	3.2391e-45	0.8235	F:calcium ion binding; F:protein binding; P:trichome branching
gi|52835233|Tag_80301	calcium calmodulin protein kinase 1	433	14	3.22477e-35	0.579286	P:anaerobic respiration; C:plasma membrane
gi|92031147|Tag_55313	calcium dependent protein kinase	722	20	1.95841e-108	0.881	F:calmodulin-dependent protein kinase activity; F:protein binding; F:calcium ion binding; P:protein amino acid phosphorylation; F:ATP binding	EC:2.7.11.17
gi|32877466|Tag_82663	calcium dependent protein kinase	657	20	4.25006e-29	0.85	F:calmodulin-dependent protein kinase activity; F:protein binding; F:calcium ion binding; P:protein amino acid phosphorylation; F:ATP binding	EC:2.7.11.17
gi|190142930|Tag_57114	calcium ion binding	749	20	1.05484e-59	0.8475	C:mitochondrion; F:calcium ion binding; P:oxidation reduction; F:2-alkenal reductase activity	EC:1.3.1.74
gi|94327265|Tag_84653	calcium ion binding	760	16	5.34803e-75	0.663125	F:electron transporter, transferring electrons within the cyclic electron transport pathway of photosynthesis activity; C:nitrite reductase complex [NAD(P)H]; P:photosynthetic electron transport chain; C:membrane part; C:chloroplast thylakoid membrane
gi|92027594|Tag_48209	calcium ion binding	747	20	7.20743e-77	0.614	F:calcium ion binding
gi|92013922|Tag_6814|Tag_44024	calcium ion binding	819	20	6.43169e-56	0.9355	C:endomembrane system; C:cytoplasm; C:nucleus; F:calcium ion binding
gi|190729626|Tag_52050	calcium ion binding protein	823	20	1.16713e-97	0.8625	C:cytoplasm; F:calcium ion binding
gi|32874922|Tag_29421	calcium ion binding protein	566	20	1.11788e-28	0.9155	F:calcium ion binding
gi|299791042|Tag_80575	calcium lipid binding	679	20	9.59172e-27	0.8795	F:ARF GTPase activator activity; P:regulation of ARF GTPase activity; F:zinc ion binding; C:endomembrane system		PTHR23180 (PANTHER), PTHR23180:SF16 (PANTHER)
gi|190716134|Tag_4706	calcium-binding allergen ole	744	20	2.48387e-37	0.691	F:protein binding; C:plasma membrane; F:calcium ion binding
gi|92027203|Tag_77693|Tag_88128	calcium-binding allergen ole	864	20	7.28825e-61	0.629	F:protein binding; C:plasma membrane
gi|92027118|Tag_6641|Tag_7060|Tag_61447	calcium-binding allergen ole	777	20	2.89423e-63	0.6535	F:protein binding; C:plasma membrane
gi|52836136|Tag_32867|Tag_52157	calcium-binding allergen ole	384	20	1.0103e-12	0.7855	F:protein binding; C:plasma membrane; F:calcium ion binding
gi|52834756|Tag_62621	calcium-binding allergen ole	546	20	5.15968e-33	0.7015	F:protein binding; C:plasma membrane; F:calcium ion binding
gi|51454309|Tag_3217|Tag_17158	calcium-binding allergen ole	479	20	6.93837e-14	0.6275	F:protein binding; C:plasma membrane; F:calcium ion binding
gi|32878699|Tag_62475|Tag_78670	calcium-binding ef hand family protein	431	20	7.4171e-40	0.7455	F:calcium ion binding
gi|52830333|Tag_10248|Tag_18115	calcium-binding ef hand family protein	551	14	6.88374e-09	0.581429	C:endomembrane system; F:calcium ion binding; P:biological_process; F:protein binding; C:cellular_component
gi|254663618|Tag_89738	calcium-binding ef hand family protein	566	20	2.16152e-56	0.7555	F:calcium ion binding		IPR002048; IPR011992; IPR018247; IPR018249; PTHR10891 (PANTHER), SSF47473 (SUPERFAMILY)
gi|190871355|Tag_3400	calcium-binding ef hand family protein	848	20	4.55677e-108	0.914	C:microsome; C:endosome; F:GTP binding; C:plasma membrane; F:calcium ion binding; P:endocytosis; F:GTPase activity	EC:3.6.5.1; EC:3.6.5.2; EC:3.6.5.3; EC:3.6.5.4	PTHR11216 (PANTHER), PTHR11216:SF31 (PANTHER)
gi|306412298|Tag_59902	calcium-binding ef hand family protein	575	20	1.69377e-35	0.566	C:plasma membrane		no IPS match
gi|190763320|Tag_33424	calcium-binding ef hand family protein	705	13	1.25956e-48	0.672308	F:calcium ion binding		no IPS match
gi|190749238|Tag_8683|Tag_61825|Tag_64643	calcium-binding ef hand family protein	690	20	1.91925e-30	0.5585	C:plasma membrane		no IPS match
gi|190144085|Tag_29226	calcium-binding ef hand family protein	267	15	8.86841e-25	0.780667	F:calcium ion binding
gi|156676125|Tag_50579|Tag_63608	calcium-binding ef hand family protein	549	20	9.3044e-22	0.8145	C:mitochondrion; F:calcium ion binding; C:plasma membrane
gi|156673356|Tag_9744|Tag_52735	calcium-binding ef hand family protein	574	20	3.45775e-49	0.7865	F:zinc ion binding; C:plasma membrane; F:calcium ion binding
gi|156641056|Tag_16920|Tag_87948	calcium-binding ef hand family protein	553	20	6.63659e-20	0.805	C:integral to membrane; C:mitochondrion; F:calcium ion binding
gi|123212038|Tag_55104	calcium-binding ef hand family protein	775	20	1.03053e-28	0.6355	F:protein binding; F:calcium ion binding
gi|92023827|Tag_9570	calcium-binding ef hand family protein	688	20	2.20649e-26	0.5595	C:plasma membrane
gi|94324275|Tag_64503	calcium-binding ef hand family protein	976	20	3.39372e-84	0.5805	C:plasma membrane
gi|94323944|Tag_39152|Tag_77393	calcium-binding ef hand family protein	952	20	1.1686e-41	0.5015	F:calcium ion binding; C:plasma membrane
gi|83421603|Tag_15069	calcium-binding ef hand family protein	671	20	4.41734e-93	0.835	F:calcium ion binding
gi|32878858|Tag_73351	calcium-binding ef hand family protein	551	20	6.42806e-15	0.5745	F:calcium ion binding; P:biological_process; C:cellular_component
gi|83423183|Tag_5944	calcium-binding protein	739	20	5.17915e-88	0.7625	P:response to cadmium ion; P:trichome branching; F:protein binding; F:calcium ion binding
gi|190144146|Tag_25230	calcium-binding protein	689	20	6.13121e-53	0.7475	C:vacuole; F:calcium ion binding; C:plasma membrane
gi|123212550|Tag_7370	calcium-binding protein	529	20	5.03477e-40	0.837	P:response to cadmium ion; P:trichome branching; F:protein binding; F:calcium ion binding
gi|123210275|Tag_11954	calcium-binding protein	780	20	8.20358e-66	0.7345	P:response to cadmium ion; P:trichome branching; F:protein binding; F:calcium ion binding
gi|92027920|Tag_6668	calcium-binding protein	908	20	3.56547e-93	0.774	P:response to cadmium ion; P:trichome branching; F:protein binding; F:calcium ion binding
gi|83417332|Tag_57790	calcium-binding protein	790	20	3.54644e-48	0.734	P:response to absence of light; P:response to metal ion; P:response to gibberellin stimulus; F:calcium ion binding; P:response to cold; P:regulation of flower development; P:innate immune response; P:response to heat; P:response to auxin stimulus; P:long-day photoperiodism, flowering; P:response to abscisic acid stimulus; ; P:response to 1-aminocyclopropane-1-carboxylic acid; C:vacuole; P:calcium…
gi|92028979|Tag_2599|Tag_63493	calcium-dependent protein	802	20	1.77226e-87	0.821	F:calmodulin-dependent protein kinase activity; F:protein binding; F:calcium ion binding; P:protein amino acid phosphorylation; F:ATP binding	EC:2.7.11.17
gi|190868520|Tag_21076	calcium-dependent protein	740	20	1.1277e-82	0.8665	F:calmodulin-dependent protein kinase activity; C:plasma membrane; F:calcium-dependent protein serine/threonine phosphatase activity; F:protein binding; F:calcium ion binding; P:protein amino acid phosphorylation; F:ATP binding	EC:2.7.11.17	IPR011992; IPR020636; IPR020642; SSF47473 (SUPERFAMILY)
gi|190821365|Tag_5745|Tag_6512	calcium-dependent protein	753	20	2.5445e-45	0.88	P:protein amino acid phosphorylation; F:calcium ion binding; F:ATP binding; F:protein binding; P:abscisic acid mediated signaling pathway; C:chloroplast; F:calmodulin-dependent protein kinase activity; C:plasma membrane	EC:2.7.11.17	IPR002048; IPR011992; IPR018247; IPR018248; IPR018249; IPR020636; IPR020642; SSF47473 (SUPERFAMILY)
gi|190794104|Tag_43943	calcium-dependent protein	829	20	2.34888e-37	0.594	F:kinase activity; F:protein binding		IPR020636; IPR020641
gi|190138530|Tag_63657	calcium-dependent protein	648	20	8.52934e-35	0.9195	F:calmodulin-dependent protein kinase activity; C:plasma membrane; F:protein binding; F:calcium ion binding; P:protein amino acid phosphorylation; F:ATP binding	EC:2.7.11.17
gi|156706992|Tag_76319	calcium-dependent protein	529	20	6.41347e-11	0.8025	F:calmodulin-dependent protein kinase activity; F:protein binding; F:calcium ion binding; P:protein amino acid phosphorylation; F:ATP binding	EC:2.7.11.17
gi|156701499|Tag_73207	calcium-dependent protein	536	20	1.95572e-66	0.866	F:calmodulin-dependent protein kinase activity; F:calcium-dependent protein serine/threonine phosphatase activity; F:protein binding; F:calcium ion binding; P:protein amino acid phosphorylation; F:ATP binding	EC:2.7.11.17
gi|156658506|Tag_64761	calcium-dependent protein	436	20	3.33833e-16	0.924	P:protein amino acid phosphorylation; F:calcium ion binding; P:response to salt stress; F:ATP binding; F:protein binding; P:abscisic acid mediated signaling pathway; C:cytoplasm; F:calmodulin-dependent protein kinase activity; C:nucleus; C:plasma membrane; F:calcium-dependent protein kinase C activity	EC:2.7.11.17
gi|156655603|Tag_40909	calcium-dependent protein	473	20	1.76399e-49	0.915	P:protein amino acid phosphorylation; F:calcium ion binding; P:response to salt stress; F:ATP binding; F:protein binding; P:abscisic acid mediated signaling pathway; C:cytoplasm; F:calmodulin-dependent protein kinase activity; C:nucleus; C:plasma membrane; F:calcium-dependent protein kinase C activity	EC:2.7.11.17
gi|123217635|Tag_63572	calcium-dependent protein	846	20	1.51354e-87	0.73	P:protein amino acid phosphorylation; F:calcium ion binding; F:ATP binding; F:protein binding; P:abscisic acid mediated signaling pathway; F:calmodulin-dependent protein kinase activity; C:plasma membrane	EC:2.7.11.17
gi|92037294|Tag_48258	calcium-dependent protein	830	20	1.58969e-142	0.9045	F:calmodulin-dependent protein kinase activity; C:plasma membrane; F:protein binding; F:calcium ion binding; P:protein amino acid phosphorylation; F:ATP binding	EC:2.7.11.17
gi|83421819|Tag_38608|Tag_79698	calcium-dependent protein	630	20	9.46244e-52	0.8585	F:calmodulin-dependent protein kinase activity; C:plasma membrane; F:calcium-dependent protein serine/threonine phosphatase activity; F:protein binding; F:calcium ion binding; P:protein amino acid phosphorylation; F:ATP binding	EC:2.7.11.17
gi|52833551|Tag_52728	calcium-dependent protein	474	6	7.75885e-05	0.791667	F:transferase activity; F:protein serine/threonine kinase activity; F:protein kinase activity; P:protein amino acid phosphorylation; F:nucleotide binding; F:ATP binding; F:kinase activity; F:protein binding; F:calmodulin-dependent protein kinase activity
gi|254601465|Tag_27361	calcium-dependent protein kinase	621	20	5.0924e-95	0.868	P:positive regulation of abscisic acid mediated signaling pathway; P:protein amino acid phosphorylation; F:calcium ion binding; F:ATP binding; F:protein binding; F:calmodulin-dependent protein kinase activity; C:plasma membrane	EC:2.7.11.17	IPR000719; IPR008271; IPR011009; IPR017441; IPR017442; IPR020636; IPR020642; G3DSA:3.30.200.20 (GENE3D)
gi|190733529|Tag_58571	calcium-dependent protein kinase	609	20	1.49886e-43	0.9235	F:calmodulin-dependent protein kinase activity; C:plasma membrane; F:protein binding; F:calcium ion binding; P:protein amino acid phosphorylation; F:ATP binding; C:chloroplast	EC:2.7.11.17
gi|190716653|Tag_66286	calcium-dependent protein kinase	860	20	7.12307e-117	0.7605	F:calcium ion binding; P:protein amino acid phosphorylation; F:ATP binding; F:protein serine/threonine kinase activity	EC:2.7.11.0
gi|156679119|Tag_42951	calcium-dependent protein kinase	531	20	4.97104e-43	0.9125	F:calmodulin-dependent protein kinase activity; C:plasma membrane; F:protein binding; F:calcium ion binding; P:protein amino acid phosphorylation; F:ATP binding	EC:2.7.11.17
gi|156672079|Tag_54796	calcium-dependent protein kinase	508	20	7.69269e-69	0.932	F:calmodulin-dependent protein kinase activity; C:plasma membrane; F:protein binding; F:calcium ion binding; P:protein amino acid phosphorylation; F:ATP binding	EC:2.7.11.17
gi|156653698|Tag_37866	calcium-dependent protein kinase	509	20	2.08949e-45	0.9295	F:calmodulin-dependent protein kinase activity; F:protein binding; F:calcium ion binding; P:protein amino acid phosphorylation; F:ATP binding	EC:2.7.11.17
gi|156637649|Tag_30043	calcium-dependent protein kinase	513	20	2.68891e-64	0.917	F:calmodulin-dependent protein kinase activity; C:plasma membrane; F:protein binding; F:calcium ion binding; P:protein amino acid phosphorylation; F:ATP binding; C:chloroplast	EC:2.7.11.17
gi|92017764|Tag_88536	calcium-dependent protein kinase	465	20	7.5636e-24	0.874	F:calmodulin-dependent protein kinase activity; C:plasma membrane; F:protein binding; F:calcium ion binding; P:protein amino acid phosphorylation; F:ATP binding	EC:2.7.11.17
gi|76869897|Tag_11906	calcium-dependent protein kinase	857	20	1.78676e-144	0.9255	F:calmodulin-dependent protein kinase activity; C:plasma membrane; F:protein binding; F:calcium ion binding; P:protein amino acid phosphorylation; F:ATP binding; P:signal transduction	EC:2.7.11.17
gi|83422642|Tag_27614	calcium-dependent protein kinase	546	20	3.8265e-28	0.9185	F:calmodulin-dependent protein kinase activity; C:plasma membrane; F:protein binding; F:calcium ion binding; P:protein amino acid phosphorylation; F:ATP binding; C:chloroplast	EC:2.7.11.17
gi|156641678|Tag_22916	calcium-dependent protein kinases	574	20	5.72597e-36	0.9195	F:calmodulin-dependent protein kinase activity; C:plasma membrane; F:protein binding; F:calcium ion binding; P:protein amino acid phosphorylation; F:ATP binding	EC:2.7.11.17
gi|52838456|Tag_12146|Tag_38326|Tag_50668	calcium-dependent protein kinases	593	20	1.18774e-18	0.9225	F:calmodulin-dependent protein kinase activity; C:plasma membrane; F:protein binding; F:calcium ion binding; P:protein amino acid phosphorylation; F:ATP binding	EC:2.7.11.17
gi|190854924|Tag_46076|Tag_59217	calcium-transporting atpase endoplasmic reticulum-	724	20	9.83286e-68	0.867	F:calcium-transporting ATPase activity; C:integral to endoplasmic reticulum membrane; F:metal ion binding; F:transferase activity, transferring hexosyl groups; P:ATP biosynthetic process; C:cytoplasmic membrane-bounded vesicle; F:ATP binding; P:calcium ion transport	EC:3.6.3.8; EC:2.4.1.0	IPR001757; IPR006068; IPR023298; PTHR11939:SF21 (PANTHER), SSF81665 (SUPERFAMILY)
gi|254642303|Tag_62382	calcyclin-binding protein	646	20	2.15928e-70	0.754	C:plasma membrane		IPR007052; IPR007699; IPR008978; IPR017447; G3DSA:2.60.40.790 (GENE3D), PTHR13164 (PANTHER)
gi|92035142|Tag_34322	caleosin-related family protein	892	20	7.97616e-66	0.7595	C:extracellular region; F:lipase activity; F:calcium ion binding
gi|92031450|Tag_1865|Tag_2009	calmodulin	846	20	2.19063e-78	0.999	P:oxidation reduction; F:calcium ion binding; P:regulation of photomorphogenesis; F:2-alkenal reductase activity; P:detection of calcium ion; F:protein binding; P:pollen germination; P:protein catabolic process; C:vacuole; P:calcium-mediated signaling; C:plasma membrane	EC:1.3.1.74
gi|254601864|Tag_10832	calmodulin	489	20	2.54941e-72	1	P:oxidation reduction; F:calcium ion binding; P:regulation of photomorphogenesis; F:2-alkenal reductase activity; P:detection of calcium ion; F:protein binding; P:pollen germination; P:protein catabolic process; C:vacuole; P:calcium-mediated signaling; C:plasma membrane	EC:1.3.1.74	IPR002048; IPR011992; IPR018247; IPR018248; IPR018249; PTHR23050 (PANTHER), PTHR23050:SF20 (PANTHER), SSF47473 (SUPERFAMILY)
gi|83419574|Tag_935	calmodulin	672	20	5.43753e-67	0.9935	P:calcium-mediated signaling; F:protein binding; F:calcium ion binding; P:regulation of photomorphogenesis; P:detection of calcium ion; P:oxidation reduction; F:2-alkenal reductase activity	EC:1.3.1.74
gi|92032616|Tag_744	calmodulin	859	20	1.70367e-78	0.989	P:oxidation reduction; F:calcium ion binding; P:regulation of photomorphogenesis; F:2-alkenal reductase activity; P:detection of calcium ion; F:protein binding; P:pollen germination; P:protein catabolic process; C:vacuole; P:calcium-mediated signaling; C:plasma membrane	EC:1.3.1.74
gi|92032281|Tag_1368	calmodulin	440	20	4.73511e-47	0.97	F:calcium ion binding
gi|92032095|Tag_3709|Tag_8631	calmodulin	611	20	5.61624e-75	0.977	C:vacuole; P:calcium-mediated signaling; C:plasma membrane; F:protein binding; P:protein catabolic process; F:calcium ion binding
gi|52834872|Tag_3270	calmodulin	468	20	1.35333e-73	0.98	P:oxidation reduction; F:calcium ion binding; P:regulation of photomorphogenesis; F:2-alkenal reductase activity; P:detection of calcium ion; F:protein binding; P:pollen germination; P:protein catabolic process; C:vacuole; P:calcium-mediated signaling; C:plasma membrane	EC:1.3.1.74
gi|51463325|Tag_9627	calmodulin	497	20	6.84737e-70	1	P:oxidation reduction; F:calcium ion binding; P:regulation of photomorphogenesis; F:2-alkenal reductase activity; P:detection of calcium ion; F:protein binding; P:pollen germination; P:protein catabolic process; C:vacuole; P:calcium-mediated signaling; C:plasma membrane	EC:1.3.1.74
gi|45438939|Tag_10746|Tag_13941	calmodulin	484	20	8.00889e-79	1	P:oxidation reduction; F:calcium ion binding; P:regulation of photomorphogenesis; F:2-alkenal reductase activity; P:detection of calcium ion; F:protein binding; P:pollen germination; P:protein catabolic process; C:vacuole; P:calcium-mediated signaling; C:plasma membrane	EC:1.3.1.74
gi|254609865|Tag_22020	calmodulin	631	20	1.49329e-89	0.9825	P:oxidation reduction; F:calcium ion binding; P:regulation of photomorphogenesis; F:2-alkenal reductase activity; P:detection of calcium ion; F:protein binding; P:pollen germination; P:protein catabolic process; C:vacuole; P:calcium-mediated signaling; C:plasma membrane	EC:1.3.1.74	IPR002048; IPR011992; IPR018247; IPR018248; IPR018249; PTHR23050 (PANTHER), PTHR23050:SF20 (PANTHER), SSF47473 (SUPERFAMILY)
gi|83420301|Tag_5185	calmodulin	596	20	1.90721e-48	0.9995	P:calcium-mediated signaling; F:protein binding; F:calcium ion binding; P:regulation of photomorphogenesis; P:detection of calcium ion; P:oxidation reduction; F:2-alkenal reductase activity	EC:1.3.1.74
gi|92032262|Tag_16312|Tag_54017|Tag_72204	calmodulin	829	20	2.3218e-77	0.9805	F:protein binding; F:calcium ion binding
gi|32873026|Tag_873|Tag_52870	calmodulin	506	20	2.57874e-40	0.7025	F:calcium ion binding; P:regulation of photomorphogenesis; P:detection of calcium ion; F:oxidoreductase activity; F:protein binding; P:pollen germination; P:protein catabolic process; C:vacuole; P:calcium-mediated signaling; C:plasma membrane
gi|52836605|Tag_4140|Tag_8661|Tag_30221	calmodulin	537	20	1.55682e-47	0.9885	F:protein binding; F:calcium ion binding
gi|52835004|Tag_2288	calmodulin	598	20	2.72857e-79	0.999	P:oxidation reduction; F:calcium ion binding; P:regulation of photomorphogenesis; F:2-alkenal reductase activity; P:detection of calcium ion; F:protein binding; P:pollen germination; P:protein catabolic process; C:vacuole; P:calcium-mediated signaling; C:plasma membrane	EC:1.3.1.74
gi|51457886|Tag_4215	calmodulin	346	20	1.63356e-26	0.931	P:response to mechanical stimulus; F:signal transducer activity; C:plasma membrane; P:starch metabolic process; F:protein binding; F:calcium ion binding; P:regulation of flower development; C:nucleus; P:detection of calcium ion
gi|51455831|Tag_31620	calmodulin	467	20	1.22973e-58	0.93	P:calcium-mediated signaling; F:protein binding; F:calcium ion binding; P:regulation of photomorphogenesis; P:detection of calcium ion; P:oxidation reduction; F:2-alkenal reductase activity	EC:1.3.1.74
gi|51455473|Tag_2340	calmodulin	265	20	1.12321e-27	0.96	F:calcium ion binding
gi|47952950|Tag_601	calmodulin	439	20	6.41245e-52	0.9905	F:calcium ion binding
gi|52834688|Tag_10588|Tag_45495	calmodulin 24-like protein	409	20	1.03867e-33	0.766	P:response to absence of light; P:response to metal ion; P:response to gibberellin stimulus; F:calcium ion binding; P:response to cold; P:regulation of flower development; P:innate immune response; P:response to heat; P:response to auxin stimulus; P:long-day photoperiodism, flowering; P:response to abscisic acid stimulus; ; P:response to 1-aminocyclopropane-1-carboxylic acid; P:calcium-mediated s…
gi|190723541|Tag_15558	calmodulin binding	761	20	5.26074e-46	0.59	P:biological_process; F:calmodulin binding; C:cellular_component
gi|190877326|Tag_80332	calmodulin binding	822	20	7.46466e-28	0.602	C:plasma membrane		no IPS match
gi|190876505|Tag_43869	calmodulin binding	763	20	2.85338e-84	0.798	P:defense response; F:calmodulin binding; C:integral to membrane; P:cell death; C:plasma membrane		no IPS match
gi|190832258|Tag_38731	calmodulin binding	888	20	2.65695e-37	0.764	F:calmodulin binding; C:plasma membrane		IPR000111
gi|190748963|Tag_31847	calmodulin binding	732	20	5.08843e-19	0.722	F:calmodulin binding; P:polar nucleus fusion; P:response to chitin		no IPS match
gi|190145193|Tag_83792	calmodulin binding	690	20	6.95023e-81	0.8325	C:cytoplasmic membrane-bounded vesicle; P:defense response; F:calmodulin binding; C:integral to membrane; P:cell death; C:plasma membrane
gi|190135467|Tag_26809	calmodulin binding	468	20	1.01772e-20	0.822	F:calmodulin binding; P:polar nucleus fusion; P:response to chitin
gi|156702467|Tag_89389	calmodulin binding	548	20	1.69566e-23	0.7925	F:calmodulin binding; C:plasma membrane
gi|156661276|Tag_15693|Tag_53112	calmodulin binding	575	13	2.46287e-10	0.738462
gi|156643752|Tag_28389	calmodulin binding	555	3	3.8485e-07	0.786667	P:cell death; C:integral to membrane
gi|94328153|Tag_43979	calmodulin binding	853	20	1.10732e-61	0.723	P:response to chitin; P:polar nucleus fusion; C:plastid; F:calmodulin binding
gi|94330291|Tag_7421|Tag_50195	calmodulin binding	699	20	5.21016e-31	0.6775	C:plasma membrane
gi|190806339|Tag_88092	calmodulin binding protein	927	20	4.35841e-62	0.768			IPR000048
gi|190876029|Tag_15760	calmodulin binding protein	825	20	8.29413e-35	0.6505	C:chloroplast envelope; C:plasma membrane; P:response to abscisic acid stimulus; C:nucleus; C:cytosol		no IPS match
gi|190732201|Tag_58322	calmodulin binding protein	889	20	5.14941e-57	0.6375	C:cytosol; C:plasma membrane
gi|190137630|Tag_34363	calmodulin binding protein	663	20	1.59367e-39	0.6765
gi|32872192|Tag_26667	calmodulin isoform 1	635	20	3.71488e-27	0.663	F:protein binding
gi|190793444|Tag_39959	calmodulin-binding protein	744	20	2.88686e-94	0.8955	F:calmodulin binding		IPR012416
gi|190716726|Tag_75433	calmodulin-binding protein	893	20	9.6984e-104	0.655	F:transcription regulator activity; F:calmodulin binding
gi|156663425|Tag_29052	calmodulin-binding protein	441	20	2.43188e-43	0.7925	F:calmodulin binding; P:RNA metabolic process; F:catalytic activity; C:intracellular
gi|156638346|Tag_65160	calmodulin-binding protein	507	20	8.56465e-44	0.822	F:transcription regulator activity; P:regulation of transcription; C:nucleus; F:calmodulin binding
gi|94326529|Tag_38661	calmodulin-binding protein	562	20	1.23778e-16	0.657	C:plastid
gi|92038839|Tag_69580	calmodulin-binding protein	848	20	5.66144e-50	0.783	F:calmodulin binding; P:RNA metabolic process; F:catalytic activity; C:intracellular
gi|94324121|Tag_58306	calmodulin-binding protein	902	20	1.29941e-79	0.7865	F:calmodulin binding; P:RNA metabolic process; F:catalytic activity; C:intracellular
gi|92014921|Tag_11506	calmodulin-binding protein	892	20	6.09298e-74	0.7875	F:calmodulin binding; P:RNA metabolic process; F:catalytic activity; C:intracellular
gi|52838793|Tag_12904	calmodulin-binding protein	807	20	1.54832e-30	0.7235	F:calmodulin binding
gi|254646677|Tag_55595	calmodulin-binding transcription activator	528	20	7.82177e-17	0.902	F:transcription regulator activity; P:regulation of transcription; C:nucleus; F:calmodulin binding		no IPS match
gi|190740640|Tag_55839	calmodulin-domain protein kinase cdpk isoform 5	739	20	1.15379e-87	0.77	C:cytosol; P:protein amino acid phosphorylation; P:regulation of anion channel activity; P:regulation of stomatal movement; F:nucleotide binding; P:abscisic acid mediated signaling pathway; F:calmodulin-dependent protein kinase activity; C:plasma membrane	EC:2.7.11.17	IPR000719; IPR011009; IPR017441; IPR017442; IPR020636; IPR020642; G3DSA:3.30.200.20 (GENE3D)
gi|92010821|Tag_84438	calmodulin-like protein	916	20	2.53412e-46	0.6955	F:calcium ion binding; P:oxidation reduction; F:2-alkenal reductase activity	EC:1.3.1.74
gi|190723079|Tag_68902	calnexin 1	838	20	1.20973e-97	0.79	C:endoplasmic reticulum membrane; C:microsome; F:sugar binding; P:protein folding; C:plant-type cell wall; C:vacuole; C:plasma membrane; F:calcium ion binding; F:unfolded protein binding; C:integral to membrane; C:chloroplast; C:mitochondrion
gi|94324843|Tag_3545|Tag_10906	calnexin 1	818	20	6.77671e-106	0.659	C:microsome; F:metal ion binding; C:plant-type cell wall; C:vacuole; C:plasma membrane; C:chloroplast; C:endoplasmic reticulum; C:mitochondrion
gi|190791330|Tag_7809	calreticulin	864	20	1.62742e-52	0.9015	F:sugar binding; P:protein folding; C:endoplasmic reticulum lumen; F:calcium ion binding; F:unfolded protein binding		IPR001580; IPR009033; IPR009169
gi|124124364|Tag_35833	calreticulin protein	976	20	2.31901e-16	0.5695	P:plant-type hypersensitive response; P:protein folding; P:defense response to bacterium; C:cytoplasmic membrane-bounded vesicle; P:calcium ion homeostasis; P:defense response signaling pathway, resistance gene-independent; C:endoplasmic reticulum membrane; P:anthocyanin metabolic process
gi|83420350|Tag_33390	caltractin	705	20	4.90732e-77	0.8465	C:microtubule organizing center; C:plasma membrane; F:protein binding; P:mitosis; F:calcium ion binding; P:oxidation reduction; P:cell division; F:2-alkenal reductase activity	EC:1.3.1.74
gi|83422068|Tag_33138	camphor resistance family protein	665	14	7.2527e-32	0.617857	C:plasma membrane
gi|92034157|Tag_2137|Tag_50789	cap-binding protein	695	20	2.86118e-106	0.851	C:cytoplasm; P:translational initiation; F:protein binding; F:translation initiation factor activity
gi|190146949|Tag_8268|Tag_19448	cap-binding protein	483	18	2.54215e-08	0.598889	F:RNA binding; P:translational initiation; P:translation; C:cytoplasm; F:translation initiation factor activity
gi|156704084|Tag_1364	cap-binding protein	520	20	4.65401e-59	0.9015	C:cytoplasm; P:translational initiation; F:translation initiation factor activity
gi|156655470|Tag_1118|Tag_53305	cap-binding protein	471	20	2.02734e-45	0.9015	C:cytoplasm; P:translational initiation; F:translation initiation factor activity
gi|190743996|Tag_28775	capsanthin capsorubin synthase	732	20	5.85937e-108	0.8845	F:neoxanthin synthase activity; P:xanthophyll biosynthetic process; C:chromoplast; P:abscisic acid biosynthetic process; F:oxidoreductase activity, acting on paired donors, with incorporation or reduction of molecular oxygen; F:capsanthin/capsorubin synthase activity; C:chloroplast; P:oxidation reduction	EC:5.3.99.9; EC:5.3.99.8	IPR008671; G3DSA:3.30.9.10 (GENE3D), SSF51905 (SUPERFAMILY)
gi|156687881|Tag_58302	capsanthin capsorubin synthase	488	20	1.718e-52	0.861	F:neoxanthin synthase activity; P:xanthophyll biosynthetic process; C:chromoplast; P:abscisic acid biosynthetic process; F:oxidoreductase activity, acting on paired donors, with incorporation or reduction of molecular oxygen; F:capsanthin/capsorubin synthase activity; C:chloroplast; P:oxidation reduction	EC:5.3.99.9; EC:5.3.99.8
gi|190831843|Tag_29128	carbamoyl phosphate synthase large subunit	890	20	1.22485e-82	0.8305	P:arginine biosynthetic process; F:carbamoyl-phosphate synthase (ammonia) activity; F:ATP binding; C:chloroplast stroma; P:cellular response to phosphate starvation; C:membrane	EC:6.3.4.16	IPR011607; PTHR11405 (PANTHER)
gi|224697761|Tag_29935	carbamoyl-phosphate synthase small chain	502	20	6.46858e-20	0.8325	P:cellular response to phosphate starvation; C:chloroplast stroma; F:carbamoyl-phosphate synthase (glutamine-hydrolyzing) activity	EC:6.3.5.5	IPR000991; IPR006274; IPR017926; G3DSA:3.40.50.880 (GENE3D), PTHR11405 (PANTHER), SSF52317 (SUPERFAMILY)
gi|51455022|Tag_11374|Tag_20773	carbohydrate binding	433	16	1.45764e-11	0.63125	C:endoplasmic reticulum
gi|156672951|Tag_74448	carbohydrate binding	476	20	2.16162e-23	0.702	C:vacuole; F:carbohydrate binding; C:plasma membrane; F:protein serine/threonine kinase activity; F:nucleotide binding	EC:2.7.11.0
gi|254617163|Tag_12906	carbohydrate binding	548	16	3.31697e-11	0.915	C:endomembrane system; C:endoplasmic reticulum; F:carbohydrate binding; F:carboxypeptidase activity		SignalP (SIGNALP)
gi|52835840|Tag_49160	carbohydrate binding	415	20	8.46567e-20	0.7195	C:cytoplasmic membrane-bounded vesicle; C:endoplasmic reticulum
gi|156701540|Tag_88327	carbohydrate kinase	478	20	4.62121e-50	0.8305	P:carbohydrate metabolic process; F:phosphotransferase activity, alcohol group as acceptor; F:carbohydrate kinase activity; C:chloroplast	EC:2.7.1.0
gi|76871033|Tag_21110	carbonic anhydrase	282	20	5.29764e-14	0.9	F:zinc ion binding; C:chloroplast stroma; F:carbonate dehydratase activity; P:carbon utilization	EC:4.2.1.1
gi|156675919|Tag_2446	carbonic anhydrase	475	20	1.23013e-26	0.908	F:zinc ion binding; C:chloroplast stroma; F:carbonate dehydratase activity; P:carbon utilization	EC:4.2.1.1
gi|92030206|Tag_57405	carbonic anhydrase	367	20	1.53614e-29	0.748	F:carbonate dehydratase activity; F:calcium-transporting ATPase activity; F:calmodulin binding; F:zinc ion binding; F:calcium channel activity; P:one-carbon metabolic process; C:cytoplasmic membrane-bounded vesicle; C:chloroplast inner membrane; C:chloroplast stroma; P:cation transport; C:endoplasmic reticulum; C:plasma membrane	EC:4.2.1.1; EC:3.6.3.8
gi|32875904|Tag_2245	carbonic anhydrase	582	20	3.96839e-16	0.5245	F:binding; C:chloroplast part
gi|156675490|Tag_28862	carbon-nitrogen hydrolase family protein	494	13	1.04478e-09	0.847692	P:nitrogen compound metabolic process; F:hydrolase activity, acting on carbon-nitrogen (but not peptide) bonds; F:zinc ion binding; C:chloroplast
gi|52836086|Tag_11609	carbon-nitrogen hydrolase family protein	442	20	4.60765e-26	0.709	P:nitrogen compound metabolic process; F:hydrolase activity, acting on carbon-nitrogen (but not peptide) bonds; F:zinc ion binding; C:chloroplast
gi|190142334|Tag_2213	carboxyl-terminal peptidase	532	20	6.93652e-45	0.9265	C:endomembrane system; C:cytoplasmic membrane-bounded vesicle
gi|156682526|Tag_41450	carboxyl-terminal peptidase	576	20	1.51429e-76	0.8965	C:endomembrane system; C:cytoplasmic membrane-bounded vesicle
gi|51456825|Tag_66268	carboxyl-terminal peptidase	452	20	9.63404e-64	0.836	C:endomembrane system; C:cytoplasmic membrane-bounded vesicle
gi|156639943|Tag_14678	carboxypeptidase b2	540	11	6.72087e-22	0.816364	P:proteolysis; F:metallocarboxypeptidase activity; F:zinc ion binding	EC:3.4.17.0
gi|92035510|Tag_69457	carboxypeptidase b2	799	14	9.20117e-20	0.738571	P:proteolysis; F:metallocarboxypeptidase activity; F:zinc ion binding; C:plastid	EC:3.4.17.0
gi|52837609|Tag_18724|Tag_19061|Tag_68169	carboxypeptidase c cbp31	474	20	2.40075e-22	0.815	F:serine-type carboxypeptidase activity; C:endoplasmic reticulum membrane; C:peroxisome; C:cytoplasmic membrane-bounded vesicle; P:proteolysis	EC:3.4.16.0
gi|190139499|Tag_11652	carboxypeptidase regulatory region-	604	14	1.08528e-22	0.737857	C:cytoplasmic membrane-bounded vesicle; C:plant-type cell wall; C:endoplasmic reticulum; F:binding; C:plasma membrane
gi|92031299|Tag_43448	carnitine racemase like protein	846	20	7.54656e-71	0.667	C:cytosol; P:root hair elongation; C:peroxisome; P:fatty acid catabolic process; F:dodecenoyl-CoA delta-isomerase activity; F:carnitine racemase activity; P:response to indolebutyric acid stimulus; P:indolebutyric acid metabolic process; ; C:nucleus	EC:5.3.3.8
gi|92011129|Tag_19116	carnitine racemase like protein	921	20	1.14581e-62	0.7375	C:cytosol; P:root hair elongation; C:peroxisome; P:fatty acid catabolic process; F:dodecenoyl-CoA delta-isomerase activity; F:carnitine racemase activity; P:response to indolebutyric acid stimulus; P:indolebutyric acid metabolic process; ; C:nucleus	EC:5.3.3.8
gi|156639166|Tag_50926	carotenoid cleavage dioxygenase 1	465	20	1.05541e-25	0.9535	F:metal ion binding; P:oxidation reduction; F:oxidoreductase activity, acting on single donors with incorporation of molecular oxygen, incorporation of two atoms of oxygen	EC:1.13.11.0
gi|92021061|Tag_22017	carotenoid cleavage dioxygenase 1	385	20	2.93272e-20	0.952	F:metal ion binding; P:oxidation reduction; F:oxidoreductase activity, acting on single donors with incorporation of molecular oxygen, incorporation of two atoms of oxygen	EC:1.13.11.0
gi|92017782|Tag_72072	carotenoid cleavage dioxygenase 1	703	20	1.35962e-95	0.9195	F:metal ion binding; P:oxidation reduction; F:oxidoreductase activity, acting on single donors with incorporation of molecular oxygen, incorporation of two atoms of oxygen	EC:1.13.11.0
gi|92032218|Tag_38262|Tag_51754	carrier protein precursor-like	793	20	3.49667e-80	0.822	F:binding; C:mitochondrial inner membrane; P:transmembrane transport; C:integral to membrane; F:transporter activity
gi|156682751|Tag_86542	casein kinase	613	20	4.77654e-58	0.9485	P:protein amino acid phosphorylation; F:ATP binding; F:protein serine/threonine kinase activity; C:plastid	EC:2.7.11.0
gi|156699565|Tag_6180	casein kinase	560	20	3.0206e-47	0.9405	P:protein amino acid phosphorylation; F:ATP binding; F:protein serine/threonine kinase activity; C:plastid	EC:2.7.11.0
gi|190738743|Tag_17101	casein kinase 2 catalytic subunit	719	20	1.03823e-77	0.9795	F:kinase activity; C:endomembrane system; F:protein binding; C:plasma membrane		IPR000719; IPR011009; IPR017442; G3DSA:1.10.510.10 (GENE3D), PTHR11295 (PANTHER), PTHR11295:SF37 (PANTHER)
gi|83418161|Tag_24460	casein kinase 2 catalytic subunit	905	20	5.59263e-131	0.9875	F:kinase activity; C:endomembrane system; F:protein binding; C:plasma membrane
gi|52834666|Tag_57577	casein kinase 2 catalytic subunit	476	20	5.05044e-89	0.979	F:kinase activity; C:endomembrane system; F:protein binding; C:plasma membrane
gi|83417060|Tag_13030|Tag_48623|Tag_75328	casein kinase ii beta	767	20	1.89399e-59	0.9745	C:protein kinase CK2 complex; P:protein amino acid phosphorylation; F:protein binding; F:protein kinase regulator activity
gi|190801537|Tag_22835	casein kinase ii beta chain ckb2	730	20	4.67536e-49	0.9675	C:protein kinase CK2 complex; P:protein amino acid phosphorylation; F:protein binding; F:protein kinase regulator activity		IPR000704; IPR016150
gi|156687872|Tag_83272	casein kinase ii beta chain ckb2	547	20	7.4852e-16	0.913	P:regulation of circadian rhythm; F:protein kinase regulator activity; F:kinase activity; P:protein amino acid phosphorylation; C:protein kinase CK2 complex; F:transcription factor binding
gi|92033431|Tag_11329	casein kinase ii beta chain ckb2	553	20	1.85301e-46	0.884	C:protein kinase CK2 complex; P:protein amino acid phosphorylation; F:protein binding; F:protein kinase regulator activity
gi|92013960|Tag_10196|Tag_63744|Tag_82448	catalase	858	20	5.3301e-173	0.9515	P:hydrogen peroxide catabolic process; F:heme binding; C:glyoxysome; F:catalase activity; P:oxidation reduction	EC:1.11.1.6
gi|51454783|Tag_3768|Tag_13031	catalase	569	20	8.50724e-109	0.9345	P:hydrogen peroxide catabolic process; F:heme binding; C:glyoxysome; F:catalase activity; P:oxidation reduction	EC:1.11.1.6
gi|76868610|Tag_16460|Tag_43165	catalase	905	20	8.50896e-180	0.961	P:hydrogen peroxide catabolic process; F:heme binding; C:glyoxysome; F:catalase activity; P:oxidation reduction	EC:1.11.1.6
gi|94327984|Tag_2272	catalase	833	20	1.52306e-84	0.935	P:hydrogen peroxide catabolic process; F:heme binding; C:glyoxysome; F:catalase activity; P:oxidation reduction	EC:1.11.1.6
gi|92012447|Tag_38642	catalase	868	20	1.33946e-171	0.959	P:hydrogen peroxide catabolic process; F:heme binding; C:glyoxysome; F:catalase activity; P:oxidation reduction	EC:1.11.1.6
gi|190730760|Tag_57460	catalase	782	20	1.88888e-94	0.7795	P:hydrogen peroxide catabolic process; C:peroxisome; F:heme binding; F:catalase activity; P:oxidation reduction	EC:1.11.1.6
gi|156695858|Tag_1627	catalase	459	20	3.20868e-27	0.83	P:hydrogen peroxide catabolic process; F:heme binding; C:glyoxysome; F:catalase activity; P:oxidation reduction	EC:1.11.1.6
gi|92035461|Tag_16414|Tag_22851	catalase	523	20	4.78191e-43	0.942	P:hydrogen peroxide catabolic process; C:peroxisome; F:heme binding; F:catalase activity; P:oxidation reduction	EC:1.11.1.6
gi|47952979|Tag_25754|Tag_31884	catalase	689	20	1.13504e-115	0.9595	P:hydrogen peroxide catabolic process; F:heme binding; C:glyoxysome; F:catalase activity; P:oxidation reduction	EC:1.11.1.6
gi|51462925|Tag_1112|Tag_33175	catalytic acting on nadh or nadph	415	20	3.91426e-33	0.738	F:catalytic activity
gi|156656501|Tag_17346	catalytic acting on nadh or nadph	515	20	1.92423e-33	0.7345	F:catalytic activity
gi|156673103|Tag_22458	catalytic glucosylceramidase	503	20	3.74983e-31	0.755	P:glucosylceramide catabolic process; C:plasma membrane; F:glucosylceramidase activity	EC:3.2.1.45
gi|117300731|Tag_44002	catalytic glucosylceramidase	326	20	1.9027e-35	0.9275	P:glucosylceramide catabolic process; C:plasma membrane; F:glucosylceramidase activity	EC:3.2.1.45
gi|76871727|Tag_63181	catalytic glucosylceramidase	907	20	4.77858e-98	0.76	C:vacuole; P:glucosylceramide catabolic process; C:plasma membrane; F:glucosylceramidase activity	EC:3.2.1.45
gi|190813079|Tag_47809	catalytic hydrolase	712	20	4.77271e-11	0.802	P:metabolic process; F:hydrolase activity		no IPS match
gi|156656074|Tag_78137	catalytic hydrolase	458	20	7.1482e-27	0.7995	P:metabolic process; F:hydrolase activity; C:chloroplast
gi|83420654|Tag_56085	catalytic hydrolase	845	20	7.95139e-121	0.814	P:metabolic process; F:hydrolase activity
gi|92013470|Tag_24128|Tag_40379	catalytic hydrolase	876	20	2.36831e-115	0.8145	F:hydrolase activity
gi|190812655|Tag_14566	catalytic metal ion binding metalloendopeptidase zinc ion binding	859	20	1.36248e-43	0.725	F:metalloendopeptidase activity; P:proteolysis; F:zinc ion binding	EC:3.4.24.0	IPR011249; PTHR11851 (PANTHER), PTHR11851:SF66 (PANTHER)
gi|156661244|Tag_85924	catalytic region ribonuclease h	498	20	7.13539e-43	0.5755
gi|190852752|Tag_10851	catalytic subunit of aromatic ring-opening dioxygenase family	790	20	1.24682e-85	0.8405	F:ferrous iron binding; P:cellular aromatic compound metabolic process; F:oxidoreductase activity, acting on single donors with incorporation of molecular oxygen, incorporation of two atoms of oxygen; P:oxidation reduction; F:zinc ion binding	EC:1.13.11.0	no IPS match
gi|32877255|Tag_63615	catalytic, putative [Ricinus communis]	409	1	0.000294755	0.78
gi|32874649|Tag_66795	catalytic, putative [Ricinus communis]	632	14	9.07624e-10	0.925	C:cytoplasmic membrane-bounded vesicle
gi|123213079|Tag_82462	catechol o-methyltransferase	627	20	5.13668e-42	0.73	F:O-methyltransferase activity
gi|92031561|Tag_31007|Tag_67907	catechol o-methyltransferase	933	20	6.20718e-149	0.77	F:O-methyltransferase activity
gi|92013186|Tag_6733|Tag_18362|Tag_79037	cathepsin b-like cysteine protease	824	20	7.49765e-153	0.8665	C:vacuole; P:proteolysis; P:regulation of catalytic activity; F:cysteine-type endopeptidase activity	EC:3.4.22.0
gi|52838230|Tag_4753	cathepsin b-like cysteine proteinase	398	20	1.08569e-38	0.8785	C:vacuole; P:proteolysis; P:regulation of catalytic activity; F:cysteine-type endopeptidase activity	EC:3.4.22.0
gi|94324405|Tag_41773	cation cation antiporter	845	20	1.98594e-71	0.725	F:cation:cation antiporter activity; P:cation transport
gi|156643103|Tag_57662|Tag_81192	cation efflux family protein	524	20	1.61972e-54	0.919	C:membrane; F:cation transmembrane transporter activity; P:cation transport; P:transmembrane transport
gi|190800242|Tag_1804	cation proton exchanger	886	20	4.44116e-85	0.7825	C:integral to membrane; F:sodium:hydrogen antiporter activity; P:cation transport; P:transmembrane transport		no IPS match
gi|190873770|Tag_89493	cation proton exchanger	912	20	4.28671e-54	0.665	F:sodium:hydrogen antiporter activity; P:cation transport		no IPS match
gi|76871724|Tag_57063	cation transport atpase	863	20	1.69981e-17	0.488	F:ATP binding; F:ATPase activity; F:nucleotide binding; F:nucleoside-triphosphatase activity
gi|92032137|Tag_20188	cation transport atpase	841	20	7.80967e-20	0.4785	F:ATP binding; F:ATPase activity; F:nucleotide binding; F:nucleoside-triphosphatase activity
gi|92011366|Tag_7355|Tag_32197	cation transport protein chac	968	20	2.72103e-118	0.858	P:response to lead ion; P:response to cadmium ion
gi|190751869|Tag_20964	cation-chloride cotransporter	771	20	2.4827e-75	0.8425	C:plasma membrane; P:transmembrane transport; C:integral to membrane; F:sodium:potassium:chloride symporter activity; P:sodium ion transport; P:chloride transport		PTHR11827 (PANTHER), PTHR11827:SF5 (PANTHER)
gi|94325433|Tag_60437	cation-chloride cotransporter	559	20	4.68174e-85	0.8715	C:plasma membrane; P:transmembrane transport; C:integral to membrane; F:sodium:potassium:chloride symporter activity; P:sodium ion transport; P:chloride transport
gi|123221116|Tag_73742|Tag_85827	cationic amino acid transporter	745	20	1.12275e-13	0.7215	P:photoperiodism; P:transport; C:cell wall; P:hydrogen peroxide catabolic process; C:peroxisome; C:mitochondrion; P:cell death; F:cobalt ion binding; P:response to cold; F:basic amino acid transmembrane transporter activity; P:cell redox homeostasis; F:catalase activity; C:chloroplast envelope; C:plant-type vacuole membrane; F:cationic amino acid transmembrane transporter activity; F:protein bind…	EC:1.11.1.6
gi|190856858|Tag_60984	cationic amino acid transporter	832	20	5.37865e-82	0.75	P:response to nematode; F:cationic amino acid transmembrane transporter activity; F:basic amino acid transmembrane transporter activity; C:plasma membrane; P:transmembrane transport; P:amino acid transport; C:integral to membrane		IPR002293; IPR015606; SignalP (SIGNALP)
gi|190800222|Tag_89817	cationic amino acid transporter	513	20	5.7886e-67	0.8255	P:transmembrane transport; P:photoperiodism; P:hydrogen peroxide catabolic process; C:peroxisome; C:mitochondrion; P:cell death; C:integral to membrane; F:cobalt ion binding; P:response to cold; P:cell redox homeostasis; F:catalase activity; F:amino acid transmembrane transporter activity; C:plant-type vacuole membrane; F:protein binding; P:cellular response to sulfate starvation; C:chloroplast; …	EC:1.11.1.6	IPR002293; IPR004841; IPR015606; SignalP (SIGNALP)
gi|190737389|Tag_59270	cationic amino acid transporter	908	20	1.8227e-105	0.832	P:transmembrane transport; P:photoperiodism; C:cell wall; P:hydrogen peroxide catabolic process; C:peroxisome; C:mitochondrion; P:cell death; C:integral to membrane; F:cobalt ion binding; P:response to cold; F:basic amino acid transmembrane transporter activity; P:cell redox homeostasis; F:catalase activity; C:chloroplast envelope; C:plant-type vacuole membrane; F:cationic amino acid transmembran…	EC:1.11.1.6
gi|190724773|Tag_27900	cationic amino acid transporter	832	20	3.67536e-14	0.5125	P:transport; C:intracellular membrane-bounded organelle; P:cellular response to stress; C:cytoplasmic part; C:membrane
[truncated: 7,094 more rows]

## Sheet: up-regulated
List of differentially up regulated Unitags
TAG	x	y	p-value	xnorm	ynorm	FC
Tag_68565 CATGTACGAGGTTGGCTGAAAAAAAA	1	28600	0	4.12699	103457	25068.4
Tag_87066 CATGACGCCTCTATGCTTCGTTATGG	1	9590	0	4.12699	34690.6	8405.79
[truncated: 8,953 more rows]

## Sheet: down-regulated
List of differentially down regulated Unitags
[truncated: 8,220 more rows]
